# Supplementary material for: Design, structure-based optimization and antiviral evaluation of potent inhibitors for the macrodomain Mac1 of SARS-CoV-2
Source: Nat Commun. 2026 Jul 27;17:7416. doi: 10.1038/s41467-026-75835-7 (PMC13408504; doi:10.1038/s41467-026-75835-7)
Supplement: Supplementary file 3 — Supplementary Data [file 41467_2026_75835_MOESM3_ESM.xlsx]

## Sheet: Compound 4_MS data
Mass Spectra (ESI-) of β-methyl-GS-441524-DP 4
MS	-	spectrum	0.4
108.992	0.494289
110.982	0.559078
112.985	0.89358
114.991	0.424353
118.968	0.453558
118.992	0.51647
119.036	0.679058
130.967	0.87063
133.055	0.362527
134.988	0.620077
135.009	0.311539
136.936	0.319318
136.951	0.459446
136.984	2.34884
137.002	0.922919
137.03	0.369074
138.944	0.739747
138.974	0.309805
140.959	0.883882
140.982	0.348737
142.969	0.275618
146.962	4.01832
148.955	0.599422
150.919	0.476264
152.978	0.502631
154.946	0.369719
154.972	1.80364
156.959	0.384432
158.919	0.455811
158.949	0.873519
158.979	0.796049
160.952	0.435588
162.983	1.03378
163.003	0.330763
172.94	3.6724
172.973	1.02867
172.993	0.484559
174.956	2.89921
174.989	0.639736
175.02	0.485773
178.954	0.352507
178.978	0.330929
180.973	1.14654
181.003	0.554555
184.946	2.00512
184.986	0.440993
186.037	0.321669
189.043	0.469336
190.951	0.839913
194.902	0.356881
198.912	0.292285
199.003	0.322665
200.914	0.28615
204.958	0.279618
206.973	0.55233
208.959	0.280878
210.946	0.56963
210.971	0.406209
212.933	2.42093
220.147	0.293722
221.155	0.574004
228.902	0.283381
230.953	0.666993
230.979	0.296908
234.904	0.327737
234.928	0.424169
236.105	0.821404
242.943	0.6364
248.954	0.274706
254.941	0.813547
254.969	0.340716
265.147	0.307106
280.915	0.315065
280.934	0.328045
293.175	0.713437
296.889	0.548284
304.907	0.561748
311.169	0.765324
325.179	0.612913
330.93	0.280982
370.059	2.49637
371.054	0.526554
392.043	0.329477
404.996	0.744316
405.027	0.388074
432.012	4.50981
432.076	0.803458
432.202	0.287714
433.013	0.63361
434.015	0.330731
437.025	2.14013
437.083	0.590144
438.032	0.413678
439.023	0.30535
452.022	0.855817
459.018	0.377024
464.039	100
464.898	0.295082
465.04	17.6156
465.181	0.92178
465.232	1.06025
465.285	0.461527
465.339	0.508502
465.408	0.422376
466.043	3.51384
466.105	0.733665
466.141	0.580515
467.044	0.535688
467.098	0.378799
467.153	0.276721
474.981	0.288388
478.054	2.66546
479.051	0.590587
480.034	0.325136
480.99	0.812948
486.02	15.1266
486.159	1.15607
486.205	0.92139
486.291	0.549545
487.023	2.59802
488.027	0.522802
500.041	0.371937
501.986	1.01666
506.033	0.767314
508.003	3.30477
509.007	0.790268
509.059	0.28644
510.006	0.331686
517.961	0.670352
518.948	0.353826
526.005	0.609999
528.005	1.77697
529.987	0.33357
532.013	0.955165
532.081	0.295801
533.019	0.332439
534.006	0.743384
547.99	4.25312
548.997	1.15983
550.003	0.329891
551.989	0.507745
552.018	0.309466
554.007	4.41619
554.095	0.939523
554.979	0.792931
555.019	0.961088
555.993	0.807968
556.027	0.56735
563.949	0.352979
569.968	1.26384
570.021	0.433348
570.977	0.574433
575.979	0.421393
583.963	0.330912
585.94	0.424485
591.939	0.406364
597.96	0.36215
600.013	0.319592
603.993	0.851525
604.978	0.337942
605.965	0.380028
611.973	0.298556
615.982	1.18591
616.971	0.500614
617.96	0.378118
621.99	1.35477
622.064	0.337734
623.014	0.396893
637.961	1.03152
638.978	0.305942
665.998	0.466568
677.94	0.434879
679.956	0.410563
683.947	0.639235
683.984	0.475193
689.96	0.428913
690.019	0.272054
705.942	0.498472
723.106	3.60019
723.219	0.646397
724.108	0.919967
725.107	0.381002
745.089	1.2203
751.917	0.335518
751.973	0.449246
757.959	0.318937
773.922	0.283749
773.952	0.371954
805.973	0.481113
806.017	0.363378
819.958	0.35457
857.086	0.284686
929.084	0.363771
951.057	0.370127
953.041	0.328377
955.986	0.330679
966	2.32185
967.004	0.671167
967.079	0.291276
973.042	0.564634
982.995	0.806353
988.998	0.362588
994.981	0.304278
995.043	0.448834
995.101	0.297172
1033.99	2.72082
1034.99	0.736123
1265.98	1.71715
1266.14	0.356937
1266.98	0.653888
1282.96	0.581814
1283.01	0.567213
1333.97	1.92175
1334.11	0.568757
1334.99	0.606928
1565.96	1.2202
1566.97	0.486837
1567.95	0.290429
1582.88	0.291527
1582.94	0.343828
1583	0.34042
1633.96	1.68764
1634.94	0.936504
1865.95	0.462907
1933.81	0.324595
1933.94	0.486593
2233.91	0.34398

## Sheet: Compound 5_MS data
Mass Spectra (ESI-) of C11-AB-b-methyl-GS-441524-DP 5
MS	-	spectrum	0.21
399.195	52.7637
399.335	4.09465
399.573	1.53205
400.198	12.0381
400.311	1.59926
401.193	2.7268
401.228	1.8354
467.187	4.8944
468.175	1.65441
493.174	22.677
493.345	1.70594
494.18	7.26561
494.279	1.43932
561.165	2.51028
690.176	1.8379
752.244	100
752.419	8.44562
752.525	5.22544
753.248	37.7432
753.396	5.3579
754.252	9.38637
755.252	3.23498
766.257	2.08491
786.196	3.2887
787.196	1.51148
794.251	2.31667
805.992	1.44148
820.235	13.0565
821.227	4.93487
821.277	2.68025
822.237	2.12315
837.194	1.39159
859.232	1.44316
888.211	3.17631

## Sheet: Compound 42_MS data
Mass Spectra (ESI-) of b-ethylphosphonate-phosphate-GS-441524 42
MS	-	spectrum	0.67
112.983	5.83516
118.961	3.09156
119.031	3.59592
174.949	4.63717
210.946	7.67695
248.947	3.26586
310.915	2.8367
316.933	2.59369
370.047	9.12679
370.101	2.52
462.044	100
462.111	19.1621
463.048	18.1998
464.039	4.888
484.024	20.6489
484.096	4.49268
485.023	4.79839
485.059	2.72061
506	3.9793
552.016	10.0923
554.053	3.31354
619.997	5.32762
687.981	2.528
965.973	4.78292
1033.96	8.10026
1265.95	3.99362
1333.93	3.74036
1565.93	2.75374
1633.89	3.6647

## Sheet: Compound 6_MS data
Mass Spectra (ESI-) of C11-AB-β-ethylphosphonate-phosphate-GS-441524 6
MS	-	spectrum	0.23
109.017	0.0684866
109.037	0.0552736
112.986	2.17944
113.054	0.137476
113.989	0.0514829
114	0.0649687
114.988	0.186686
118.964	0.362481
118.992	0.295859
119.035	0.466754
119.066	0.117762
119.093	0.0610285
119.933	0.0627269
121.03	0.207504
121.057	0.0546333
129.979	0.0546292
130.934	0.054642
130.968	0.21217
131.005	0.0666345
131.028	0.055265
132.039	0.0718232
132.868	0.0513974
132.906	0.107571
134.961	0.0733858
134.987	0.132663
136.944	0.202478
136.985	0.26907
137.021	0.10048
137.057	0.0711779
138.966	0.0813944
144.94	0.0508437
144.994	0.0522045
146.961	0.38699
147.009	0.0737344
148.9	0.124371
148.918	0.103564
148.959	0.0543935
149.01	0.128764
149.04	0.0618688
150.915	0.426931
150.986	0.149381
151.99	0.0649748
152.975	0.061061
154.947	0.211369
154.972	0.356361
156.94	0.0755034
158.976	0.203618
158.995	0.090147
162.983	0.380089
163.019	0.0978253
163.96	0.0580381
164.949	0.0505901
165.042	0.0816567
166.964	0.108169
168.986	0.0504629
174.956	0.522307
175.015	0.0624876
178.979	0.15425
180.974	0.15965
182.959	0.107335
184.949	0.0612417
190.924	0.0862618
192.098	0.0543628
194.082	0.0997182
194.906	0.125954
206.973	0.293389
207.012	0.0746991
208.966	0.156894
210.95	0.4845
210.982	0.155317
211.95	0.0581532
214.91	0.0558789
221.152	0.0918859
221.176	0.0699257
223.027	0.599697
223.054	0.165106
223.159	0.0544347
224.027	0.169989
224.942	0.0558234
225.012	0.299231
226.011	0.085884
226.995	0.145768
227.04	0.0589594
228.968	0.0843532
230.954	0.0763253
232.92	0.116263
232.994	0.0513581
233.916	0.0582963
236.104	0.0941486
237.105	0.0650213
239.058	0.104368
240.937	0.0631806
243.125	0.0531093
248.959	0.118577
249.009	0.052649
252.957	0.060075
255.231	0.126566
256.958	0.113419
260.933	0.0533152
265.151	0.170266
279.107	0.0690876
282.99	0.0842785
283.084	0.0510615
283.263	0.0930874
284.972	0.161463
285.004	0.0661539
285.978	0.0502438
286.955	0.0519647
288.94	0.0509653
293.176	0.197667
293.2	0.0846692
297.042	0.0712663
297.155	0.0992625
298.929	0.0498729
299.024	0.14107
299.093	0.0691265
300.02	0.0904605
300.917	0.0506268
300.999	0.0706045
302.971	1.62135
303.973	0.174414
304.019	0.0588339
304.974	0.0554407
305.091	0.0658709
306.944	0.0559068
309.158	0.0561985
310.906	0.0540493
310.994	0.0493049
311.169	0.216693
311.207	0.071147
312.174	0.0509527
323.228	0.0590464
325.182	0.231739
326.162	0.0570494
327.177	0.0547019
339.188	0.123187
339.223	0.0620334
355.029	0.0943212
357.024	0.110193
358.992	0.086348
359.036	0.051511
360.986	0.0590668
361.155	0.0691558
362.955	0.0545877
371.063	0.0696873
373.046	0.121366
374.048	0.0706414
376.865	0.0525994
378.918	0.0769194
385.16	0.049599
389.214	0.0493063
393.171	0.0549874
397.214	2.88207
397.319	0.275515
397.395	0.150722
398.219	0.658983
398.269	0.177642
398.307	0.125939
398.47	0.0558034
398.773	0.0528611
399.218	0.166382
399.256	0.0742445
401.079	0.0548476
405.013	0.0625565
429.044	0.0640515
431.024	0.0546291
433.024	0.10568
434.991	0.0599938
436.98	0.0500731
441.176	0.072647
457.035	0.0900075
463.226	0.0613469
465.204	0.293232
465.293	0.0548119
466.204	0.0960995
467.192	0.0505583
479.187	0.0635354
484.04	0.84556
484.236	0.0651689
484.325	0.0575685
485.041	0.147024
485.177	0.056248
489.218	1.66088
489.343	0.175119
490.218	0.498274
490.26	0.177707
490.376	0.0571515
491.214	0.111962
491.27	0.0700617
492.216	0.0537332
499.157	0.130242
500.009	0.0642283
507.037	0.0702439
509.14	0.0592814
531.186	0.050639
533.196	0.124805
551.155	0.0539402
552.032	0.169814
552.223	0.0824092
552.258	0.0552518
553.023	0.0511976
554.219	0.21951
555.203	0.0721401
555.237	0.0692569
556.004	0.169418
556.091	0.0620574
557.204	0.236099
557.258	0.0997878
557.309	0.0624637
559.192	0.0572815
565.308	0.0701655
579.216	0.0578114
581.033	0.0642169
586.132	0.0570525
599.15	1.07213
599.242	0.167363
599.651	0.558055
600.15	0.183844
600.194	0.107623
600.246	0.0565477
600.644	0.0827415
601.177	0.125065
625.178	0.0522079
666.019	0.160536
666.207	1.28071
666.376	0.117592
666.861	0.0497005
667.002	0.0544227
667.211	0.432032
668.211	0.0951928
669.207	0.0606176
682.174	0.0627991
688.19	0.943883
688.293	0.152184
688.377	0.102496
689.189	0.282522
689.256	0.12453
690.204	0.0759086
704.163	0.0978527
708.243	0.060162
723.256	0.144833
724.226	0.0499976
724.272	0.0580662
728.173	0.0571397
734.004	0.110597
734.199	0.461212
734.362	0.0532822
735.018	0.0551474
735.205	0.154818
744.149	0.0989213
744.844	0.0600458
745.143	0.0750885
745.242	0.147827
745.406	0.0540286
746.177	0.0554249
746.247	0.0641526
747.07	0.050051
748.238	0.132466
748.281	0.0920013
748.5	0.0529469
749.017	0.0534021
749.253	0.0949185
750.267	100
751.271	38.1227
752.273	9.10316
752.619	0.0946058
752.67	0.0942191
752.722	0.0555925
752.847	0.106911
752.923	0.128927
752.972	0.0935385
753.007	0.0932281
753.064	0.0515851
753.134	0.0901618
753.275	1.52661
753.461	0.165361
753.538	0.15052
753.602	0.0830122
753.649	0.0875417
753.764	0.0729042
753.875	0.112363
754.026	0.114821
754.153	0.049407
754.273	0.228842
754.353	0.051359
754.446	0.0738447
754.514	0.0829112
754.707	0.0536857
755.032	0.0711168
755.161	0.0908345
755.204	0.0581821
755.271	0.0739345
755.344	0.0552205
755.4	0.0674122
755.931	0.063838
756.174	0.139932
756.269	0.0528936
756.371	0.0531156
756.516	0.0566157
756.819	0.0836147
757.025	0.0737873
757.093	0.0518969
757.162	0.077266
757.219	0.0879787
757.264	0.0707903
757.414	0.0542932
757.624	0.0544356
757.721	0.0668382
757.811	0.0712476
757.9	0.0779436
757.933	0.0736767
757.986	0.0617566
758.096	0.0558347
758.165	0.0807134
758.258	0.0966299
758.314	0.0580382
758.384	0.0995822
758.42	0.0841302
758.462	0.0769978
758.517	0.0560241
758.563	0.0584253
758.623	0.0651832
758.691	0.0582915
758.754	0.0694479
758.79	0.0751283
758.832	0.0568687
759.576	0.0821979
759.994	0.0592363
760.736	0.0516352
760.878	0.0644315
761.227	0.0700087
761.295	0.0574512
761.844	0.0601012
762.101	0.0597167
762.284	0.0615447
762.677	0.0663906
762.997	0.0588641
763.385	0.0520414
763.427	0.0568622
764.082	0.0578184
764.201	0.103745
764.437	0.0509071
765.242	0.0626845
765.916	0.0501593
766.117	0.131829
766.179	0.0583361
766.262	0.178618
767.259	0.087634
768.494	0.0518596
768.861	0.0496877
769.433	0.0507381
772.254	0.535219
772.349	0.145315
772.449	0.0807461
772.535	0.0534155
772.642	0.0536087
772.724	0.0560187
773.246	0.292319
773.666	0.0509974
773.727	0.0712856
774.249	0.0815934
775.673	0.064701
778.255	0.0879157
778.301	0.0834726
780.169	0.0763061
780.213	0.098703
780.293	0.0561527
781.146	0.0536902
781.193	0.0797568
782.226	0.0620847
783.26	0.0670026
788.211	0.0673653
794.188	0.0517954
794.229	0.0824632
796.167	0.11988
797.177	0.0732692
802.178	0.226825
803.186	0.0788058
804.219	0.0505171
805.987	0.126366
806.08	0.0587926
808.23	0.203078
809.226	0.147877
810.222	0.114321
810.273	0.0852752
811.201	0.0546312
811.269	0.0624949
815.276	0.125659
815.333	0.0700874
816.301	0.0742411
818.255	12.1535
819.029	0.0581458
819.255	5.59215
819.479	0.363127
819.51	0.311684
819.591	0.212316
819.685	0.140736
819.809	0.100006
819.949	0.059911
820.002	0.0606954
820.258	1.57851
820.426	0.181893
820.495	0.100888
820.542	0.0734721
820.602	0.0736396
820.636	0.0605553
820.715	0.0850811
820.77	0.0565758
820.891	0.0688047
821.084	0.0609089
821.252	0.302987
821.304	0.180176
821.387	0.0824457
822.264	0.0926618
823.003	0.0578842
823.29	0.0530603
824.151	0.0974678
824.191	0.0848065
824.227	0.0498125
825.178	0.0799972
825.559	0.0509135
827.158	0.060661
829.229	0.0522947
829.792	0.0607715
830.239	0.0839471
834.223	0.385625
834.313	0.12831
835.107	0.0507363
835.237	0.313587
835.302	0.143111
836.23	0.164804
836.335	0.0663921
836.464	0.0519879
837.225	0.0614276
838.24	0.166575
839.246	0.0779605
840.235	0.241802
840.37	0.0638266
841.226	0.227592
841.329	0.0840257
841.555	0.0515882
842.25	0.0889868
843.238	0.0910482
845.204	0.0684652
846.236	0.136696
846.28	0.11134
847.264	0.0814188
848.2	0.166195
848.286	0.093332
849.166	0.160104
849.237	0.0559121
850.195	0.537791
850.375	0.0922613
850.565	0.0514264
851.195	0.297483
851.254	0.13059
851.31	0.0671432
852.19	0.25453
852.27	0.0914385
853.196	0.0874879
853.364	0.051938
854.175	0.080908
854.218	0.0937939
854.288	0.0594448
855.218	0.0724971
856.204	0.0670478
857.258	0.232436
857.377	0.0800933
858.257	0.19862
858.326	0.0745834
859.242	0.0777167
860.268	0.251836
861.253	0.114943
861.347	0.0552546
862.251	0.0887062
863.218	0.0577891
863.281	0.0552432
864.151	0.0916683
865.152	0.0600271
866.236	0.219734
867.182	0.0509134
868.231	0.0936568
869.201	0.0543343
869.239	0.0589493
870.217	0.199582
870.344	0.0622266
871.245	0.0918702
872.182	0.100014
872.266	0.100918
872.399	0.0551562
873.17	0.0671221
873.242	0.0586258
873.434	0.0519445
874.163	0.05516
875.249	0.0549922
876.218	0.115449
876.292	0.0775738
878.186	0.0770798
878.258	0.0757068
880.227	0.437451
881.225	0.205243
884.245	0.0519527
886.242	2.9296
886.498	0.223032
886.62	0.135578
887.245	1.2682
887.404	0.204761
887.566	0.121134
888.24	0.526588
888.329	0.161006
888.4	0.104738
889.222	0.153334
889.29	0.112011
889.405	0.0707315
890.274	0.114284
891.202	0.0896077
891.27	0.115508
891.33	0.0644458
891.41	0.050027
892.201	0.0830625
893.105	0.0640963
900.17	0.0735737
902.214	0.114894
902.331	0.0609174
903.224	0.127141
903.282	0.0625208
904.211	0.0795403
905.272	0.385982
905.43	0.0603262
906.274	0.235734
906.347	0.10755
907.286	0.0664152
908.202	0.0728903
909.224	0.0840227
910.229	0.10902
912.199	0.0580814
913.174	0.0525701
916.216	0.0962719
917.214	0.0656558
918.183	0.290727
918.265	0.118337
919.172	0.171103
919.336	0.052083
920.183	0.0882231
921.166	0.0589981
924.229	0.0703053
925.258	0.156733
926.232	0.102011
926.286	0.0626311
927.271	0.126975
928.236	0.12419
928.291	0.0716423
929.241	0.050582
930.201	0.0679377
931.266	0.0793784
932.162	0.056956
932.234	0.0588915
932.288	0.052991
934.141	0.0627503
938.167	0.129892
938.307	0.063252
939.173	0.106847
939.277	0.0499729
940.163	0.138036
940.22	0.0985453
941.188	0.0889613
942.145	0.0652697
944.216	0.0935775
945.201	0.0551381
948.216	0.290812
948.303	0.108766
949.187	0.105367
949.233	0.109286
949.304	0.0671708
950.197	0.107024
951.28	0.0516229
952.218	0.0676547
952.291	0.176362
952.361	0.0754144
953.191	0.0518758
953.285	0.110588
954.227	1.46262
954.361	0.311372
954.46	0.135245
954.862	0.0519474
955.063	0.0692761
955.232	0.641577
955.342	0.186362
955.966	0.118144
956.225	0.302456
956.334	0.0990154
956.747	0.0587549
956.886	0.0494244
957.011	0.0491803
957.229	0.108561
957.383	0.0600181
957.964	0.0712868
958.217	0.0548124
960.17	0.0556067
966.001	1.00292
966.124	0.216975
966.156	0.171906
966.203	0.166582
967.011	0.256517
967.213	0.0857403
968.029	0.0603462
968.294	0.0621726
970.178	0.132981
970.247	0.10862
971.19	0.0953332
972.216	0.0981872
972.299	0.0663662
973.228	0.0651828
976.189	0.0559246
977.163	0.0529182
977.219	0.057552
978.203	0.0604777
982.989	0.156552
983.97	0.0632006
984.276	0.053925
986.162	0.104776
987.181	0.0952931
988.165	0.0741894
989.166	0.0551218
993.215	0.0887579
993.32	0.0494859
994.22	0.0707418
995.203	0.054932
996.23	0.0846848
1002.11	0.0713903
1002.23	0.0557718
1005.01	0.0544708
1005.22	0.0635155
1006.16	0.092568
1008.16	0.100975
1009.13	0.0697215
1009.21	0.049599
1016.2	0.143977
1016.3	0.0661953
1016.37	0.0570345
1017.21	0.091894
1018.18	0.069618
1018.29	0.0541768
1022.21	0.62609
1022.39	0.0894867
1023.22	0.31154
1024.2	0.152968
1024.27	0.0889807
1025.21	0.0519617
1025.3	0.0551682
1028.16	0.0541374
1033.99	0.848186
1034.12	0.167199
1034.18	0.109822
1034.98	0.180615
1035.04	0.148707
1035.31	0.0776757
1038.18	0.11712
1039.15	0.0515818
1039.22	0.0665154
1040.22	0.0601004
1044.2	0.0733815
1045.16	0.0499091
1047.17	0.0660602
1055.17	0.049529
1060.18	0.0613522
1061.21	0.0674481
1062.22	0.0595678
1074.14	0.0556561
1076.15	0.0814745
1077.19	0.0514051
1084.15	0.0917266
1085.19	0.0582003
1090.21	0.254128
1091.2	0.134031
1092.19	0.0664124
1106.09	0.054377
1106.17	0.0492588
1112.17	0.0534055
1144.11	0.055048
1152.22	0.0507945
1158.16	0.086079
1158.21	0.107049
1159.18	0.0603482
1170.41	0.0547282
1170.48	0.10451
1171.47	0.0771661
1199.3	0.509744
1199.43	0.130012
1200.3	0.243294
1201.29	0.100843
1221.29	0.288776
1221.43	0.0870778
1222.28	0.193686
1222.42	0.0524498
1223.3	0.0654434
1226.21	0.0610198
1238.47	0.0502576
1255.93	0.0752833
1262.47	0.0650091
1263.45	0.0715337
1263.51	0.0489981
1265.98	0.784517
1266.19	0.104786
1266.99	0.206672
1267.09	0.0737976
1267.15	0.0606512
1267.93	0.0749388
1282.96	0.146409
1283.03	0.0929841
1289.27	0.0842695
1333.97	0.485493
1334.31	0.0563052
1334.97	0.230639
1335.06	0.0847847
1335.71	0.0493102
1357.27	0.0638519
1439.46	0.337615
1440.45	0.275488
1441.46	0.119584
1442.44	0.0855275
1446.4	0.0514229
1455.41	0.0538001
1471.38	0.0545186
1471.45	0.0610293
1501.54	1.96261
1501.8	0.182043
1502.55	1.45801
1502.66	0.548749
1502.81	0.206394
1503.03	0.128972
1503.18	0.115593
1503.55	0.686556
1503.74	0.191914
1503.88	0.134432
1504.56	0.294987
1505.53	0.131404
1505.73	0.0778136
1507.46	0.12902
1507.68	0.0558531
1508.42	0.113371
1508.5	0.0950086
1508.64	0.0619268
1509.45	0.0731603
1523.52	1.64762
1524.53	1.31632
1525.53	0.592937
1525.67	0.218113
1526.53	0.268435
1527.5	0.112449
1528.34	0.053249
1528.42	0.0536476
1528.49	0.0597286
1529.46	0.0592888
1548.48	0.0510443
1555.45	0.099361
1555.94	0.0573215
1557.43	0.0641555
1565.96	0.522376
1566.97	0.205298
1567.09	0.0646459
1567.97	0.0778213
1568.06	0.0567384
1569.43	0.0649417
1570.46	0.0536776
1571.49	0.0538935
1575.43	0.116089
1576.45	0.0889368
1577.44	0.0532868
1582.96	0.111995
1583.94	0.0601543
1585.46	0.0697392
1585.53	0.0557017
1586.51	0.0542549
1591.5	0.277749
1592.38	0.0557904
1592.51	0.211662
1593.51	0.159993
1633.93	0.465263
1634	0.361456
1634.21	0.0715339
1634.34	0.0652029
1634.95	0.194632
1635.26	0.0697917
1635.39	0.0507415
1635.95	0.0654367
1636.76	0.0542845
1643.41	0.0856495
1644.4	0.0558141
1645.37	0.0534844
1659.5	0.227636
1659.68	0.0593118
1660.47	0.169864
1660.53	0.155555
1661.48	0.0846961
1661.65	0.0541023
1727.41	0.053542
1727.55	0.0541391
1728.44	0.0574275
1728.52	0.0636957
1865.94	0.128926
1866.09	0.0540782
1866.92	0.0796516
1882.94	0.054672
1933.91	0.137738
1934.01	0.0955134
1934.91	0.0645798
2165.93	0.106769
2166.88	0.0757302
2166.97	0.057091
2233.93	0.1242
2234.93	0.064984
2253.75	0.0544617
2297.78	0.056852
2465.82	0.0600311
2533.87	0.0514423
2533.95	0.0568922

## Sheet: Compound 40_MS data
Mass Spectra (ESI-) of GS-441524-MP 40
MS	-	spectrum	0.21
119.007	22.8175
124.972	48.2806
162.949	28.3435
222.989	23.3627
265.093	29.646
311.118	48.6103
311.142	23.301
325.13	24.8877
332.23	24.8812
339.153	26.7574
370.003	100
370.049	29.9614
371	27.0555
965.902	61.3457
1033.87	26.6036
