# Supplementary material for: Design, structure-based optimization and antiviral evaluation of potent inhibitors for the macrodomain Mac1 of SARS-CoV-2
Source: Nat Commun. 2026 Jul 27;17:7416. doi: 10.1038/s41467-026-75835-7 (PMC13408504; doi:10.1038/s41467-026-75835-7)
Supplement: Supplementary file 6 — Source Data [file 41467_2026_75835_MOESM6_ESM.xlsx]

## Sheet: Fig. 1a
Fig. 1a: Concentration-responses for Mac1 inhibition by ADPR derivatives with modifications of the adenine base. See also Supplementary Tab. 2
	Compound	ADPR						Compound	1,N6-etheno-ADPR					2-F-ADPR						Compound	IDPR					8-Br-ADPR					8-Br-ADPR (HPLC)‡					8-(thiophen-3-yl)-ADPR‡					8-Br-7-deaza-ADPR					7-deaza-ADPR
	log M	% Inhibition			log IC50			log M	% Inhibition			log IC50		% Inhibition			log IC50			log M	% Inhibition			log IC50		% Inhibition			log IC50		% Inhibition			log IC50		% Inhibition			log IC50		% Inhibition			log IC50		% Inhibition			log IC50
		Mean	SD	N	Mean	SD			Mean	SD	N	Mean	SD	Mean	SD	N	Mean	SD			Mean	SD	N	Mean	SD	Mean	SD	N	Mean	SD	Mean	SD	N	Mean	SD	Mean	SD	N	Mean	SD	Mean	SD	N	Mean	SD	Mean	SD	N	Mean
	-3.52288	88.9661	5.60009	6	-4.55	0.09		-3.69897	10.7747	2.29805	3	#	#	53.5081	4.12009	3	-3.72	0.04		-3.39794	0.867526	3.48917	3	#	#	85.589	2.76995	3	-4.32	0.03	89.6422	3.49411	3	-4.39	0.04	57.2281	11.7875	3	-3.6	0.12	80.7732	4.48734	3	-4.42	0.06	83.1327	1.86751	3	-4.84
	-4.04576	75.5764	6.46289	6				-4.22185	4.6304	3.10682	3			21.5269	1.68076	3				-3.92082	0.348764	2.70242	3			72.104	2.0641	3			73.8188	6.23978	3			34.5911	4.50555	3			74.8279	3.78226	3			84.1046	0.36735	2
	-4.52288	52.6489	5.92653	6				-4.69897	3.08876	3.37797	3			8.76355	0.534699	3				-4.39794	1.30933	1.71617	3			46.7389	1.4139	3			48.1308	4.09914	3			17.0281	3.05353	3			55.4893	2.03342	3			76.7537	0.654937	3
	-5.04576	25.0202	2.55701	6				-5.22185	0.958608	3.14435	3			1.79846	2.0366	3				-4.92082	0.840916	2.29838	3			19.3193	0.656036	3			26.4729	6.7308	3			8.17146	1.51516	3			24.3765	1.90693	3			48.7009	2.35012	3
	-5.52288	9.44807	1.31027	6				-5.69897	0.962284	3.23271	3			-0.408393	2.66396	3				-5.39794	0.995401	2.12427	3			7.7534	1.11449	3			8.60884	3.27273	3			3.32913	3.33809	3			9.41188	1.21963	3			18.7261	3.33283	3
	-6.04576	4.33825	2.34632	6				-6.22185	0.573665	3.32043	3			-1.0018	2.68997	3				-5.92082	1.11944	2.46094	3			1.65319	2.17342	3			-0.286508	7.15859	3			0.906688	2.97674	3			2.34768	0.394012	3			4.27321	0.992061	3
	-6.52288	1.78682	1.60434	6				-6.69897	0.388148	2.6222	3									-6.39794	0.208193	0.953262	3			1.30426	1.47873	3													0.228802	0.966674	3			0.486728	0.359616	3
	-7.04576	0.519197	1.86882	6
	#value outside the concentration range tested
	‡ determined via HPLC assay
[truncated: 1 more columns]

## Sheet: Fig. 1d
Fig. 1d: ITC data for the binding of wildtype Mac1 towards 8-Br-ADPR (25°C, one site binding model). See also Supplementary Tab. 2
	Receptor	Ligand	KD (µM)	ΔH (kcal mol-1)	TΔS (kcal mol-1)
	WT Mac1	8-Br-ADPR	13.624	-12080	-5456
			15.1057	-10240	-3667
			15.4083	-9784	-3220
	sec	µcal sec-1		Molar Ratio	cal mol-1 of injectant
	5	0.00143		0.18596	-7699.28
	6	0.00295		0.33637	-7115.69
	7	0.00393		0.48823	-6592.71
	8	0.00422		0.64155	-5890.07
	9	0.00481		0.79633	-5260.7
	10	0.00536		0.95257	-4495.57
	11	0.00383		1.11026	-3906.04
	12	0.00309		1.26941	-3237.41
	13	0.00223		1.43002	-2690.8
	14	0.00105		1.59209	-2267.93
	15	-0.000153393		1.75561	-1860.31
	16	-8.31724e-05		1.92059	-1552.22
	17	-0.000372952		2.08703	-1292.13
	18	0.000297269		2.25492	-1086.64
	19	0.00121		2.42428	-982.131
	20	0.00068771		2.59509	-829.288
	21	8.7931e-05		2.76736	-720.987
	22	0.000258152		2.94108	-633.808
	23	0.000148372
	24	-6.14069e-05
	25	0.000728814
	26	0.00161
	27	0.00164
	28	0.00172
	29	0.00196
	30	0.00142
	31	0.00161
	32	0.00199
	33	0.00183
	34	0.00176
	35	0.00243
	36	0.00202
	37	0.00204
	38	0.00146
	39	0.00131
	40	0.00124
	41	0.000952345
	42	0.000622566
	43	0.000142786
	44	-0.0013
	45	-0.00255
	46	-0.00301
	47	-0.00336
	48	-0.00292
	49	-0.00159
	50	-0.000715669
	51	0.000214552
	52	0.000754772
	53	0.000904993
	54	0.000615214
	55	0.00189
	56	0.00202
	57	0.00178
	58	0.000706097
	59	0.000616317
	60	-0.000573462
	61	-0.000783241
	62	-0.000183021
	63	-0.0184
	64	-0.05522
	65	-0.08957
	66	-0.11851
	67	-0.13997
	68	-0.1356
	69	-0.10846
	70	-0.0809
	71	-0.05823
	72	-0.04209
	73	-0.03084
	74	-0.02409
	75	-0.02001
	76	-0.016
	77	-0.01346
	78	-0.01332
	79	-0.01275
	80	-0.01131
	81	-0.01012
	82	-0.00998
	83	-0.00805
	84	-0.00639
	85	-0.00721
	86	-0.00792
	87	-0.00671
	88	-0.0056
	89	-0.00478
	90	-0.00326
	91	-0.00222
	92	-0.00214
	93	-0.00158
	94	-0.00193
	95	-0.00134
	96	-0.00189
	97	-0.00182
	98	-0.00214
	99	-0.00212
	100	-0.00267
	101	-0.00231
	102	-0.00145
	103	-0.000823972
	104	-0.000163752
	105	0.000776469
	106	0.00151
	107	0.00105
	108	-2.2869e-05
	109	8.73517e-05
	110	-0.000172428
	111	8.77931e-05
	112	-0.000481986
	113	5.82345e-05
	114	0.000798455
	115	0.00137
	116	0.00172
	117	0.00217
	118	0.00299
	119	0.00211
	120	0.00122
	121	0
	122	0
	123	-0.00027125
	124	-0.0008425
	125	0.00051625
	126	0.00235
	127	0.00109
	128	0.0009025
	129	0.00104
	130	-0.00035
	131	-0.00215
	132	-0.00263
	133	-0.00337
	134	-0.00293
	135	-0.00241
	136	-0.00231
	137	-0.00114
	138	0
	139	0.000665714
	140	0.000731429
	141	0.00138
	142	0.00139
	143	0.000398571
	144	-0.000385714
	145	-0.00079
	146	-0.000844286
	147	-0.000928571
	148	-7.28571e-05
	149	0.000622857
	150	0.00124
	151	0.00102
	152	0.00162
	153	0.00234
	154	0.00287
	155	0.00273
	156	0.00226
	157	0.00204
	158	0.00122
	159	0
	160	0
	161	0
	162	0
	163	0.000155333
	164	-0.000409333
	165	-0.000704
	166	-0.000898667
	167	-0.000803333
	168	-0.000838
	169	0.00135
	170	0.00242
	171	0.00299
	172	0.00339
	173	0.00375
	174	0.00256
	175	0.00132
	176	0.00127
	177	0
	178	-0.000467528
	179	-0.000335055
	180	-0.000282583
	181	-0.000270111
	182	1.23616e-05
	183	-0.00164
	184	-0.00237
	185	-0.0019
	186	-0.00203
	187	-0.00191
	188	-0.000342804
	189	0.000579668
	190	0.00047214
	191	0.000464613
	192	0.000187085
	193	-0.000290443
	194	-0.00093797
	195	-0.000405498
	196	-0.000333026
	197	-0.000150554
	198	0.000711919
	199	0.000934391
	200	0.000116863
	201	-0.000750664
	202	-0.000728192
	203	-0.00197
	204	-0.00339
	205	-0.00404
	206	-0.00277
	207	-0.00253
	208	-0.00182
	209	-0.000500886
	210	0.00101
	211	0.000984059
	212	-0.00382
	213	-0.05529
	214	-0.1767
	215	-0.35675
	216	-0.57808
	217	-0.78666
	218	-0.90796
	219	-0.92031
	220	-0.84795
	221	-0.7139
	222	-0.57574
	223	-0.47145
	224	-0.40133
	225	-0.35317
	226	-0.32109
	227	-0.29864
	228	-0.28151
	229	-0.26772
	230	-0.2562
	231	-0.24585
	232	-0.23334
	233	-0.2179
	234	-0.19975
	235	-0.18056
	236	-0.16109
	237	-0.14364
	238	-0.129
	239	-0.11731
	240	-0.10745
	241	-0.09879
	242	-0.09034
	243	-0.08194
	244	-0.07479
	245	-0.06833
	246	-0.06263
	247	-0.05761
	248	-0.05272
	249	-0.04862
	250	-0.04517
	251	-0.04211
	252	-0.03945
	253	-0.03768
	254	-0.03555
	255	-0.03178
	256	-0.02847
	257	-0.02639
	258	-0.02394
	259	-0.02146
	260	-0.02055
	261	-0.02024
	262	-0.01922
	263	-0.01871
	264	-0.01729
	265	-0.01654
	266	-0.01504
	267	-0.01295
	268	-0.01095
	269	-0.01001
	270	-0.00768
	271	-0.00597
	272	-0.00558
	273	-0.00563
	274	-0.00506
	275	-0.00568
	276	-0.00549
	277	-0.0051
	278	-0.0047
	279	-0.00377
	280	-0.0034
	281	-0.00355
	282	-0.00339
	283	-0.00311
	284	-0.00243
	285	-0.00188
	286	-0.000910517
	287	-0.000658044
	288	-0.000495572
	289	-0.00135
	290	-0.000660627
	291	0.000161845
	292	0.000294317
	293	0.00074679
	294	8.9262e-05
	295	-0.000688266
	296	-0.00183
	297	-0.00183
	298	-0.00198
	299	-0.000258376
	300	0.000474096
	301	0.000246568
	302	0.000529041
	303	0.00152
	304	0.000603985
	305	0.000656458
	306	0.00185
	307	0.00117
	308	0.000343875
	309	0.00111
	310	0.000928819
	311	0.000971292
	312	0.00206
	313	0.00305
	314	0.0039
	315	0.00473
	316	0.00478
	317	0.00395
	318	0.0029
	319	0.0029
	320	0.00225
	321	0.00155
	322	0.00256
	323	0.00208
	324	0.00132
	325	0.000705904
	326	-0.000591624
	327	-0.0021
	328	-0.00202
	329	-0.00293
	330	-0.00306
	331	-0.00183
	332	-0.00076679
	333	-3.43173e-05
	334	0.000628155
	335	0.00146
	336	0.00146
	337	0.00157
	338	0.00287
	339	0.00346
	340	0.00227
	341	0.00184
	342	0.00208
	343	0.00174
	344	0.000632878
	345	0.00158
	346	0.00234
	347	0.0029
	348	0.00231
	349	0.00238
	350	0.00272
	351	0.00273
	352	0.00201
	353	0.00133
	354	0.000347601
	355	-0.000939926
	356	-0.00125
	357	-0.00142
	358	-0.000692509
	359	0.000869963
	360	0.00199
	361	0.00297
	362	-0.00264
	363	-0.05342
	364	-0.1639
	365	-0.3264
	366	-0.52487
	367	-0.70723
	368	-0.80905
	369	-0.81812
	370	-0.75023
	371	-0.63035
	372	-0.51176
	373	-0.42249
	374	-0.36114
	375	-0.32083
	376	-0.29519
	377	-0.27467
	378	-0.26047
	379	-0.25093
	380	-0.24278
	381	-0.23296
	382	-0.2224
	383	-0.20813
	384	-0.1913
	385	-0.17219
	386	-0.15476
	387	-0.13912
	388	-0.12575
	389	-0.11331
	390	-0.10404
	391	-0.09591
	392	-0.08834
	393	-0.08047
	394	-0.07442
	395	-0.0685
	396	-0.06176
	397	-0.05671
	398	-0.05345
	399	-0.05063
	400	-0.04875
	401	-0.04712
	402	-0.04426
	403	-0.04087
	404	-0.03613
	405	-0.03133
	406	-0.0271
	407	-0.02409
	408	-0.0217
	409	-0.01955
	410	-0.01749
	411	-0.0167
	412	-0.01524
	413	-0.01328
	414	-0.012
	415	-0.01019
	416	-0.0085
	417	-0.0077
	418	-0.00801
	419	-0.00768
	420	-0.00778
	421	-0.008
	422	-0.00698
	423	-0.00578
	424	-0.00578
	425	-0.00576
	426	-0.00527
	427	-0.00461
	428	-0.00384
	429	-0.00252
	430	-0.000734502
	431	0.00056797
	432	0.000410443
	433	0.000632915
	434	0.00173
	435	0.00104
	436	0.000810332
	437	0.00116
	438	0.000885277
	439	-0.000432251
	440	-0.000139779
	441	-0.000487306
	442	-2.48339e-05
	443	0.000187638
	444	0.000470111
	445	0.000212583
	446	0.000555055
	447	0.000547528
	448	0
	449	0
	450	0.00032625
	451	0.0006125
	452	-0.00051125
	453	0.000435
	454	0.00018125
	455	-0.0004825
	456	1.375e-05
	457	0.0009
	458	0.00111
	459	0.0009825
	460	0.00070875
	461	-0.000355
	462	-0.00061875
	463	-0.00177
	464	-0.00106
	465	0
	466	0.000652472
	467	0.000564944
	468	0.00116
	469	0.000529888
	470	-0.00025764
	471	-0.000585169
	472	-0.000502697
	473	1.97753e-05
	474	0.000992247
	475	0.0018
	476	0.00284
	477	0.00395
	478	0.0041
	479	0.00471
	480	0.00543
	481	0.00438
	482	0.00319
	483	0.00246
	484	0.00165
	485	0.000589438
	486	0.00040191
	487	0.00106
	488	0.0015
	489	0.00162
	490	0.00178
	491	0.00279
	492	0.00204
	493	0.00199
	494	0.00186
	495	0.00134
	496	0.0013
	497	0.00218
	498	0.00327
	499	0.00319
	500	0.00328
	501	0.00305
	502	0.00286
	503	0.00208
	504	0.00203
	505	0.00267
	506	0.00257
	507	0.00214
	508	0.00236
	509	0.00232
	510	0.00231
	511	0.0019
	512	-0.00115
	513	-0.04187
	514	-0.13652
	515	-0.277
	516	-0.45024
	517	-0.61596
	518	-0.71513
	519	-0.73031
	520	-0.68013
	521	-0.58071
	522	-0.47662
	523	-0.39631
	524	-0.34232
	525	-0.30428
	526	-0.2796
	527	-0.26248
	528	-0.25029
	529	-0.24066
	530	-0.23261
	531	-0.22385
	532	-0.21255
	533	-0.19807
	534	-0.18115
	535	-0.163
	536	-0.14613
	537	-0.13209
	538	-0.11955
	539	-0.10879
	540	-0.10008
	541	-0.09212
	542	-0.08407
	543	-0.07793
	544	-0.07249
	545	-0.06687
	546	-0.06162
	547	-0.05761
	548	-0.05243
	549	-0.04769
	550	-0.04387
	551	-0.04054
	552	-0.03684
	553	-0.03421
	554	-0.03119
	555	-0.02874
	556	-0.02626
	557	-0.02346
	558	-0.0213
	559	-0.01935
	560	-0.01786
	561	-0.01622
	562	-0.01557
	563	-0.0146
	564	-0.01349
	565	-0.01175
	566	-0.01108
	567	-0.00936
	568	-0.00726
	569	-0.0069
	570	-0.00683
	571	-0.00597
	572	-0.0069
	573	-0.00831
	574	-0.00755
	575	-0.00778
	576	-0.0072
	577	-0.0053
	578	-0.00358
	579	-0.00178
	580	5.42697e-05
	581	-0.000133258
	582	-0.000630787
	583	-0.0024
	584	-0.0039
	585	-0.00393
	586	-0.00251
	587	-0.00234
	588	2.40449e-05
	589	0.00105
	590	0.000748989
	591	-0.00113
	592	-0.00108
	593	-0.00148
	594	-0.00105
	595	-0.000478652
	596	0.00119
	597	0.000996292
	598	-0.000451236
	599	-0.00274
	600	-0.00201
	601	-0.00046382
	602	0.000608652
	603	0.002
	604	0.00314
	605	0.00133
	606	-0.000971461
	607	-0.00174
	608	-0.00185
	609	-0.00115
	610	-0.000281573
	611	-0.000329101
	612	8.33708e-05
	613	0.000135843
	614	0.000528315
	615	0.000770787
	616	0.00164
	617	0.00211
	618	0.0028
	619	0.00186
	620	0.000983146
	621	0.00113
	622	0.00039809
	623	0.000110562
	624	0.000673034
	625	0.00143
	626	0.00125
	627	0.00195
	628	0.00178
	629	0.00226
	630	0.00256
	631	0.00308
	632	0.00304
	633	0.00259
	634	0.00138
	635	0.00169
	636	0.0012
	637	0.000595169
	638	0.00122
	639	0.0017
	640	0.00167
	641	0.00191
	642	0.00292
	643	0.00302
	644	0.00366
	645	0.00358
	646	0.00387
	647	0.00339
	648	0.00345
	649	0.00209
	650	0.00147
	651	0.000889775
	652	0.000372247
	653	0.000264719
	654	0.00125
	655	0.00132
	656	0.000952135
	657	-0.000425393
	658	-0.00141
	659	0.000629551
	660	0.00133
	661	0.00121
	662	0.000406966
	663	-0.03177
	664	-0.11354
	665	-0.23383
	666	-0.38192
	667	-0.52727
	668	-0.61805
	669	-0.63788
	670	-0.5989
	671	-0.519
	672	-0.43165
	673	-0.36298
	674	-0.31398
	675	-0.28031
	676	-0.25771
	677	-0.24248
	678	-0.23181
	679	-0.22532
	680	-0.21958
	681	-0.21086
	682	-0.19949
	683	-0.18426
	684	-0.16731
	685	-0.15028
	686	-0.1344
	687	-0.1196
	688	-0.10761
	689	-0.09641
	690	-0.08608
	691	-0.0776
	692	-0.07066
	693	-0.06493
	694	-0.06028
	695	-0.05569
	696	-0.05241
	697	-0.04915
	698	-0.04617
	699	-0.04337
	700	-0.04235
	701	-0.0399
	702	-0.03747
	703	-0.03497
	704	-0.03147
	705	-0.02752
	706	-0.02694
	707	-0.02622
	708	-0.02559
	709	-0.02525
	710	-0.02475
	711	-0.02166
	712	-0.01881
	713	-0.01528
	714	-0.01389
	715	-0.01262
	716	-0.00961
	717	-0.00764
	718	-0.00717
	719	-0.0057
	720	-0.00426
	721	-0.00486
	722	-0.00555
	723	-0.00552
	724	-0.00464
	725	-0.0046
	726	-0.0051
	727	-0.00459
	728	-0.00468
	729	-0.00417
	730	-0.00422
	731	-0.0038
	732	-0.00391
	733	-0.00374
	734	-0.00402
	735	-0.00348
	736	-0.00308
	737	-0.00298
	738	-0.00306
	739	-0.00341
	740	-0.00366
	741	-0.00298
	742	-0.00152
	743	-0.000312809
	744	0.000959663
	745	0.00225
	746	0.00257
	747	0.00221
	748	0.00193
	749	0.00142
	750	0.00135
	751	0.000666966
	752	0.000999438
	753	0.00187
	754	0.00147
	755	0.000726854
	756	0.00197
	757	0.00155
	758	0.00051427
	759	0.000446742
	760	0.000849213
	761	0.000441685
	762	0.00144
	763	0.00246
	764	0.00271
	765	0.00231
	766	0.00127
	767	0.000326517
	768	0.000328989
	769	0.000831461
	770	0.00147
	771	0.0022
	772	0.0022
	773	0.00217
	774	0.00182
	775	0.00223
	776	0.00175
	777	0.00234
	778	0.00203
	779	0.00187
	780	0.000648652
	781	0.000771124
	782	-0.000756404
	783	-0.00179
	784	-0.000481461
	785	0.00271
	786	0.00422
	787	0.00499
	788	0.00538
	789	0.00417
	790	0.00187
	791	0.00105
	792	0.00109
	793	0.00307
	794	0.00464
	795	0.00548
	796	0.00481
	797	0.00466
	798	0.00364
	799	0.00265
	800	0.00146
	801	0.00155
	802	0.00119
	803	0.000575506
	804	9.79775e-05
	805	-0.000189551
	806	-0.000567079
	807	0.000165393
	808	-2.21348e-05
	809	-0.000249663
	810	-0.000677191
	811	-0.000764719
	812	-0.0019
	813	-0.02373
	814	-0.08552
	815	-0.18318
	816	-0.30787
	817	-0.43629
	818	-0.52369
	819	-0.55014
	820	-0.52462
	821	-0.46145
	822	-0.386
	823	-0.32612
	824	-0.28418
	825	-0.25533
	826	-0.235
	827	-0.22177
	828	-0.21212
	829	-0.20455
	830	-0.19701
	831	-0.18866
	832	-0.1788
	833	-0.16691
	834	-0.15249
	835	-0.13784
	836	-0.12392
	837	-0.11128
	838	-0.09932
	839	-0.08915
	840	-0.08118
	841	-0.07441
	842	-0.06744
	843	-0.06197
	844	-0.05753
	845	-0.05363
	846	-0.05007
	847	-0.04704
	848	-0.04411
	849	-0.04112
	850	-0.03708
	851	-0.03397
	852	-0.03127
	853	-0.02873
	854	-0.02747
	855	-0.02588
	856	-0.02447
	857	-0.0235
	858	-0.02245
	859	-0.02031
	860	-0.0189
	861	-0.01672
	862	-0.0143
	863	-0.01176
	864	-0.01104
	865	-0.01121
	866	-0.01079
	867	-0.0103
	868	-0.01069
	869	-0.0092
	870	-0.00684
	871	-0.006
	872	-0.00613
	873	-0.00577
	874	-0.00578
	875	-0.00354
	876	-0.000174045
	877	0.000768427
	878	0.00118
	879	0.000703371
	880	-0.00261
	881	-0.00612
	882	-0.00669
	883	-0.00601
	884	-0.00481
	885	-0.00387
	886	-0.00297
	887	-0.00142
	888	-3.4382e-05
	889	0.00068809
	890	0.000630562
	891	0.000523034
	892	0.000475506
	893	-0.000592022
	894	-0.000959551
	895	0.000562921
	896	0.00176
	897	0.00118
	898	0.00145
	899	0.00195
	900	0.000675281
	901	3.77528e-05
	902	0.000620225
	903	0.000472697
	904	-4.48315e-05
	905	0.00032764
	906	0.000260112
	907	0.000102584
	908	-0.000304944
	909	7.75281e-05
	910	4e-05
	911	0.000842472
	912	0.000654944
	913	0.00167
	914	0.00249
	915	0.0029
	916	0.00195
	917	0.0024
	918	0.00161
	919	0.00157
	920	0.00131
	921	0.00113
	922	0.000249663
	923	0.000682135
	924	-0.000695393
	925	-0.000762921
	926	0.000779551
	927	0.00255
	928	0.00237
	929	0.00299
	930	0.00366
	931	0.00287
	932	0.0017
	933	0.00269
	934	0.00334
	935	0.00379
	936	0.0042
	937	0.0056
	938	0.00544
	939	0.00493
	940	0.00386
	941	0.00391
	942	0.00311
	943	0.00278
	944	0.00256
	945	0.00311
	946	0.0022
	947	0.00159
	948	0.00195
	949	0.00257
	950	0.00191
	951	0.00237
	952	0.00302
	953	0.00247
	954	0.0013
	955	0.00197
	956	0.00189
	957	0.00155
	958	0.00157
	959	0.00189
	960	0.0011
	961	0.000896067
	962	0.00129
	963	-0.00936
	964	-0.05176
	965	-0.12664
	966	-0.22815
	967	-0.34113
	968	-0.43064
	969	-0.46996
	970	-0.46207
	971	-0.41792
	972	-0.35471
	973	-0.29851
	974	-0.25709
	975	-0.22774
	976	-0.20728
	977	-0.19375
	978	-0.18526
	979	-0.17993
	980	-0.17541
	981	-0.16889
	982	-0.16055
	983	-0.15065
	984	-0.13808
	985	-0.12457
	986	-0.11226
	987	-0.10076
	988	-0.08905
	989	-0.07963
	990	-0.07167
	991	-0.06447
	992	-0.05886
	993	-0.05481
	994	-0.04986
	995	-0.04636
	996	-0.04308
	997	-0.04023
	998	-0.03787
	999	-0.03588
	1000	-0.03356
	1001	-0.03121
	1002	-0.02817
	1003	-0.02492
	1004	-0.0223
	1005	-0.01968
	1006	-0.01833
	1007	-0.01765
	1008	-0.01713
	1009	-0.01664
	1010	-0.01594
	1011	-0.01455
	1012	-0.0131
	1013	-0.01183
	1014	-0.01145
	1015	-0.01048
	1016	-0.01005
	1017	-0.00961
	1018	-0.00892
	1019	-0.00691
	1020	-0.00586
	1021	-0.00487
	1022	-0.0041
	1023	-0.00296
	1024	-0.00238
	1025	-0.00219
	1026	-0.00184
	1027	-0.00179
	1028	-0.00203
	1029	-0.00253
	1030	-0.00166
	1031	-0.00122
	1032	-0.000838427
	1033	-0.00109
	1034	-0.000903483
	1035	-0.00276
	1036	-0.00316
	1037	-0.00319
	1038	-0.00242
	1039	-0.00182
	1040	-0.000248652
	1041	0.00032382
	1042	0.00138
	1043	0.00112
	1044	0.00158
	1045	0.00261
	1046	0.00308
	1047	0.00309
	1048	0.00334
	1049	0.00312
	1050	0.00208
	1051	0.00165
	1052	0.00155
	1053	0.00245
	1054	0.00229
	1055	0.00213
	1056	0.0015
	1057	0.00107
	1058	-0.000144157
	1059	5.83146e-05
	1060	-0.000469213
	1061	-0.000156742
	1062	0.00035573
	1063	0.00114
	1064	0.00191
	1065	0.00356
	1066	0.00358
	1067	0.00321
	1068	0.00332
	1069	0.00209
	1070	0.00239
	1071	0.00379
	1072	0.00524
	1073	0.00471
	1074	0.00529
	1075	0.00461
	1076	0.0036
	1077	0.00159
	1078	0.00154
	1079	0.00102
	1080	-0.000159775
	1081	-0.000327303
	1082	0.000605169
	1083	0.00162
	1084	0.00184
	1085	0.00202
	1086	0.00115
	1087	4.75281e-05
	1088	-0.00193
	1089	-0.00334
	1090	-0.00374
	1091	-0.00385
	1092	-0.00388
	1093	-0.00323
	1094	-0.00251
	1095	-0.00198
	1096	-0.0016
	1097	-0.0025
	1098	-0.00318
	1099	-0.00357
	1100	-0.00424
	1101	-0.00414
	1102	-0.00379
	1103	-0.00453
	1104	-0.00503
	1105	-0.00506
	1106	-0.00467
	1107	-0.00389
	1108	-0.00268
	1109	-0.00108
	1110	-0.000545618
	1111	-0.000873146
	1112	-0.000270674
	1113	-0.01081
	1114	-0.04981
	1115	-0.11367
	1116	-0.19988
	1117	-0.29485
	1118	-0.3677
	1119	-0.39763
	1120	-0.38976
	1121	-0.35118
	1122	-0.29822
	1123	-0.25333
	1124	-0.21893
	1125	-0.19522
	1126	-0.17895
	1127	-0.16799
	1128	-0.16014
	1129	-0.1554
	1130	-0.15022
	1131	-0.14402
	1132	-0.13727
	1133	-0.12825
	1134	-0.11872
	1135	-0.109
	1136	-0.09776
	1137	-0.08538
	1138	-0.07363
	1139	-0.06722
	1140	-0.06508
	1141	-0.0637
	1142	-0.06329
	1143	-0.06246
	1144	-0.0572
	1145	-0.04835
	1146	-0.04182
	1147	-0.03676
	1148	-0.03249
	1149	-0.03011
	1150	-0.02959
	1151	-0.02818
	1152	-0.02542
	1153	-0.02454
	1154	-0.02252
	1155	-0.0207
	1156	-0.01983
	1157	-0.02048
	1158	-0.01992
	1159	-0.01927
	1160	-0.01721
	1161	-0.01599
	1162	-0.01428
	1163	-0.01351
	1164	-0.01309
	1165	-0.01285
	1166	-0.01202
	1167	-0.01206
	1168	-0.01113
	1169	-0.01003
	1170	-0.00886
	1171	-0.00721
	1172	-0.00545
	1173	-0.00375
	1174	-0.00289
	1175	-0.00279
	1176	-0.00256
	1177	-0.00186
	1178	-0.00227
	1179	-0.00259
	1180	-0.00329
	1181	-0.00475
	1182	-0.006
	1183	-0.00637
	1184	-0.00718
	1185	-0.00643
	1186	-0.00504
	1187	-0.00415
	1188	-0.00327
	1189	-0.0021
	1190	-0.00123
	1191	-0.00136
	1192	-0.00135
	1193	-0.00102
	1194	-0.000337978
	1195	2.44944e-05
	1196	-0.000803034
	1197	-0.00107
	1198	-0.00176
	1199	-0.00231
	1200	-0.00224
	1201	-0.00166
	1202	-0.00198
	1203	-0.00199
	1204	-0.00175
	1205	-0.00181
	1206	-0.000418315
	1207	0.000794157
	1208	0.000276629
	1209	0.000119101
	1210	-0.000468427
	1211	-0.00161
	1212	-0.00203
	1213	-0.00187
	1214	-0.000588539
	1215	0.000633933
	1216	0.00187
	1217	0.00209
	1218	0.00286
	1219	0.00193
	1220	0.000756292
	1221	-5.1236e-05
	1222	-0.000728764
	1223	-0.00102
	1224	-0.00073382
	1225	-0.000771348
	1226	-0.000608876
	1227	0.000323596
	1228	0.00126
	1229	0.000968539
	1230	0.00164
	1231	0.00159
	1232	0.00162
	1233	0.000968427
	1234	0.00104
	1235	0.000833371
	1236	0.00112
	1237	0.000868315
	1238	0.000740787
	1239	0.00158
	1240	0.00152
	1241	0.000108202
	1242	-0.00288
	1243	-0.00167
	1244	0.000425618
	1245	0.00127
	1246	0.0027
	1247	0.005
	1248	0.00374
	1249	0.000837978
	1250	0.000580449
	1251	0.000832921
	1252	0.00189
	1253	0.00218
	1254	0.00251
	1255	0.00215
	1256	0.000825281
	1257	0.000447753
	1258	-0.000129775
	1259	-0.000687303
	1260	-0.000864831
	1261	-0.00030236
	1262	5.01124e-05
	1263	-0.00791
	1264	-0.03895
	1265	-0.09237
	1266	-0.16499
	1267	-0.2459
	1268	-0.30892
	1269	-0.33697
	1270	-0.33206
	1271	-0.29951
	1272	-0.25376
	1273	-0.2133
	1274	-0.18265
	1275	-0.16116
	1276	-0.14753
	1277	-0.13842
	1278	-0.13255
	1279	-0.12847
	1280	-0.12387
	1281	-0.11894
	1282	-0.11292
	1283	-0.10458
	1284	-0.095
	1285	-0.08667
	1286	-0.07758
	1287	-0.06954
	1288	-0.06357
	1289	-0.05812
	1290	-0.05318
	1291	-0.0492
	1292	-0.04596
	1293	-0.04237
	1294	-0.03994
	1295	-0.03682
	1296	-0.03437
	1297	-0.03176
	1298	-0.02965
	1299	-0.02725
	1300	-0.02578
	1301	-0.02376
	1302	-0.02232
	1303	-0.02013
	1304	-0.01844
	1305	-0.01848
	1306	-0.01697
	1307	-0.01501
	1308	-0.01451
	1309	-0.01311
	1310	-0.01031
	1311	-0.00907
	1312	-0.00863
	1313	-0.00714
	1314	-0.00627
	1315	-0.00555
	1316	-0.00427
	1317	-0.00325
	1318	-0.00268
	1319	-0.00365
	1320	-0.00449
	1321	-0.00659
	1322	-0.00757
	1323	-0.00765
	1324	-0.00688
	1325	-0.00659
	1326	-0.0055
	1327	-0.0047
	1328	-0.00525
	1329	-0.00523
	1330	-0.00444
	1331	-0.0042
	1332	-0.00357
	1333	-0.00245
	1334	-0.00239
	1335	-0.00301
	1336	-0.00222
	1337	-0.00199
	1338	-0.00188
	1339	-0.000769551
	1340	0.000762921
	1341	0.00183
	1342	0.00162
	1343	0.000560337
	1344	-0.000317191
	1345	-0.00121
	1346	-0.00224
	1347	-0.00225
	1348	-0.00148
	1349	0.000155169
	1350	0.00028764
	1351	-0.00219
	1352	-0.00286
	1353	-0.00327
	1354	-0.00469
	1355	-0.00381
	1356	-0.00103
	1357	0.00112
	1358	0.00233
	1359	0.00311
	1360	0.0022
	1361	0.00184
	1362	0.000377303
	1363	-0.000290225
	1364	-0.000867753
	1365	-0.000715281
	1366	-0.00139
	1367	-0.000710337
	1368	-0.000417865
	1369	0.000494607
	1370	0.00178
	1371	0.00284
	1372	0.00317
	1373	0.00332
	1374	0.00246
	1375	0.00161
	1376	0.0029
	1377	0.0048
	1378	0.00485
	1379	0.00499
	1380	0.00521
	1381	0.00293
	1382	0.000606742
	1383	-0.000280787
	1384	-0.00103
	1385	-0.0017
	1386	-0.00194
	1387	-0.00283
	1388	-0.00285
	1389	-0.00208
	1390	-0.00225
	1391	-0.00198
	1392	-0.00173
	1393	-0.00156
	1394	-0.00148
	1395	-0.00145
	1396	-0.000808652
	1397	-0.00067618
	1398	-0.000313708
	1399	-0.000461236
	1400	0.000581236
	1401	0.000773708
	1402	0.00131
	1403	0.00126
	1404	0.00145
	1405	0.00208
	1406	0.0025
	1407	0.00271
	1408	0.00296
	1409	0.00305
	1410	0.00146
	1411	0.000958427
	1412	0.00132
	1413	-0.00329
	1414	-0.026
	1415	-0.06817
	1416	-0.12802
	1417	-0.19671
	1418	-0.25507
	1419	-0.28467
	1420	-0.28504
	1421	-0.26034
	1422	-0.22146
	1423	-0.18478
	1424	-0.15676
	1425	-0.13645
	1426	-0.12261
	1427	-0.11467
	1428	-0.10948
	1429	-0.10632
	1430	-0.10279
	1431	-0.09873
	1432	-0.09292
	1433	-0.08615
	1434	-0.07773
	1435	-0.07077
	1436	-0.06459
	1437	-0.05847
	1438	-0.0526
	1439	-0.04798
	1440	-0.0436
	1441	-0.03945
	1442	-0.03687
	1443	-0.03516
	1444	-0.03365
	1445	-0.03241
	1446	-0.03002
	1447	-0.02726
	1448	-0.02488
	1449	-0.02215
	1450	-0.01944
	1451	-0.01773
	1452	-0.01707
	1453	-0.01533
	1454	-0.01418
	1455	-0.01278
	1456	-0.01319
	1457	-0.01188
	1458	-0.01074
	1459	-0.01062
	1460	-0.00987
	1461	-0.00812
	1462	-0.0082
	1463	-0.00848
	1464	-0.00827
	1465	-0.0082
	1466	-0.00764
	1467	-0.00732
	1468	-0.0072
	1469	-0.00693
	1470	-0.00704
	1471	-0.00769
	1472	-0.0067
	1473	-0.00574
	1474	-0.00448
	1475	-0.00326
	1476	-0.0028
	1477	-0.00266
	1478	-0.00332
	1479	-0.00322
	1480	-0.00331
	1481	-0.00257
	1482	-0.00262
	1483	-0.00171
	1484	-0.000751124
	1485	-0.000988652
	1486	-0.00048618
	1487	0.000216292
	1488	0.000708764
	1489	9.1236e-05
	1490	0.00109
	1491	0.00025618
	1492	-0.00131
	1493	-0.00225
	1494	-0.00253
	1495	-0.00214
	1496	-0.00166
	1497	0.000901011
	1498	0.00183
	1499	0.00182
	1500	0.00131
	1501	0.000890899
	1502	-6.62921e-06
	1503	-5.41573e-05
	1504	0.00111
	1505	0.00107
	1506	0.00161
	1507	0.00194
	1508	0.00172
	1509	0.00175
	1510	0.00153
	1511	0.00234
	1512	0.00311
	1513	0.00371
	1514	0.00162
	1515	0.00123
	1516	0.000417978
	1517	-0.000769551
	1518	-0.00191
	1519	-0.000564607
	1520	0.000147865
	1521	0.000810337
	1522	0.00107
	1523	0.00174
	1524	0.000737753
	1525	0.000500225
	1526	4.26966e-05
	1527	-0.000184831
	1528	0.00013764
	1529	0.00215
	1530	0.00212
	1531	0.00201
	1532	0.00144
	1533	0.00096
	1534	0.000252472
	1535	0.000864944
	1536	0.000837416
	1537	0.00114
	1538	0.00237
	1539	0.00216
	1540	0.00201
	1541	0.00179
	1542	0.00178
	1543	0.000504719
	1544	0.000627191
	1545	-0.000390337
	1546	-0.000997865
	1547	-0.00161
	1548	-0.00207
	1549	-0.00221
	1550	-0.00125
	1551	-0.000585506
	1552	0.000306966
	1553	0.000779438
	1554	0.00097191
	1555	0.000254382
	1556	0.000456854
	1557	0.000809326
	1558	0.00123
	1559	0.00149
	1560	0.00163
	1561	0.00131
	1562	0.00155
	1563	-0.0013
	1564	-0.01884
	1565	-0.05322
	1566	-0.10179
	1567	-0.16035
	1568	-0.21219
	1569	-0.23979
	1570	-0.241
	1571	-0.22176
	1572	-0.18938
	1573	-0.15744
	1574	-0.13298
	1575	-0.1152
	1576	-0.10313
	1577	-0.09513
	1578	-0.08989
	1579	-0.08701
	1580	-0.08571
	1581	-0.08305
	1582	-0.07843
	1583	-0.07307
	1584	-0.06639
	1585	-0.05827
	1586	-0.05191
	1587	-0.04741
	1588	-0.04249
	1589	-0.03802
	1590	-0.03569
	1591	-0.03282
	1592	-0.02982
	1593	-0.02778
	1594	-0.02575
	1595	-0.02385
	1596	-0.02265
	1597	-0.02138
	1598	-0.0199
	1599	-0.01902
	1600	-0.0179
	1601	-0.0158
	1602	-0.01461
	1603	-0.01285
	1604	-0.01176
	1605	-0.01074
	1606	-0.01049
	1607	-0.00969
	1608	-0.00943
	1609	-0.00828
	1610	-0.00667
	1611	-0.00559
	1612	-0.00511
	1613	-0.00465
	1614	-0.00464
	1615	-0.00416
	1616	-0.00359
	1617	-0.00384
	1618	-0.0047
	1619	-0.00574
	1620	-0.00701
	1621	-0.00731
	1622	-0.00632
	1623	-0.00457
	1624	-0.00312
	1625	-0.00256
	1626	-0.00269
	1627	-0.00252
	1628	-0.00226
	1629	-0.000972697
	1630	0.000399775
	1631	0.00172
	1632	0.0025
	1633	0.00243
	1634	0.00139
	1635	0.000172135
	1636	-0.00149
	1637	-0.00275
	1638	-0.00382
	1639	-0.00273
	1640	-0.00203
	1641	-0.00118
	1642	-0.000140562
	1643	-0.00047809
	1644	-0.00105
	1645	-0.000403146
	1646	-5.06742e-05
	1647	4.17978e-05
	1648	0.00157
	1649	0.00119
	1650	0.000659213
	1651	0.000311685
	1652	0.000794157
	1653	-0.000223371
	1654	-0.000960899
	1655	-0.00205
	1656	-0.000855955
	1657	-0.00184
	1658	-0.000391011
	1659	0.000971461
	1660	0.0023
	1661	0.00134
	1662	0.00198
	1663	0.00125
	1664	0.00046382
	1665	-0.000143708
	1666	-0.000271236
	1667	-0.000638764
	1668	-0.000596292
	1669	0.00029618
	1670	0.00156
	1671	0.00193
	1672	0.00262
	1673	0.0027
	1674	0.00264
	1675	0.00187
	1676	0.00189
	1677	0.00205
	1678	0.0021
	1679	0.00177
	1680	0.00118
	1681	0.000645843
	1682	-0.000161685
	1683	-0.000189213
	1684	-0.000826742
	1685	-0.00014427
	1686	0.00171
	1687	0.00297
	1688	0.00231
	1689	0.00186
	1690	0.00033809
	1691	-0.00232
	1692	-0.00406
	1693	-0.00374
	1694	-0.00238
	1695	-0.000859551
	1696	0.000262921
	1697	0.00196
	1698	0.00304
	1699	0.00342
	1700	0.00372
	1701	0.00455
	1702	0.00426
	1703	0.00392
	1704	0.00364
	1705	0.00277
	1706	0.00139
	1707	0.000390112
	1708	-0.000257416
	1709	-0.000444944
	1710	0.000527528
	1711	0.00172
	1712	0.00196
	1713	0.000534944
	1714	-0.01195
	1715	-0.03988
	1716	-0.07907
	1717	-0.12685
	1718	-0.17226
	1719	-0.19953
	1720	-0.2051
	1721	-0.19285
	1722	-0.16645
	1723	-0.13727
	1724	-0.11407
	1725	-0.0963
	1726	-0.08492
	1727	-0.07759
	1728	-0.07352
	1729	-0.07033
	1730	-0.06828
	1731	-0.06543
	1732	-0.06272
	1733	-0.05902
	1734	-0.05505
	1735	-0.04989
	1736	-0.04486
	1737	-0.03962
	1738	-0.03604
	1739	-0.03151
	1740	-0.02818
	1741	-0.02597
	1742	-0.02326
	1743	-0.02006
	1744	-0.01871
	1745	-0.01736
	1746	-0.01655
	1747	-0.01658
	1748	-0.01568
	1749	-0.01442
	1750	-0.01332
	1751	-0.01142
	1752	-0.01057
	1753	-0.01057
	1754	-0.01071
	1755	-0.01035
	1756	-0.00996
	1757	-0.00922
	1758	-0.00773
	1759	-0.00584
	1760	-0.00492
	1761	-0.00299
	1762	-0.000913933
	1763	0.000538539
	1764	0.00139
	1765	0.0014
	1766	2.59551e-05
	1767	-0.00133
	1768	-0.00373
	1769	-0.00626
	1770	-0.00757
	1771	-0.00697
	1772	-0.00572
	1773	-0.00437
	1774	-0.00358
	1775	-0.00225
	1776	-0.00185
	1777	-0.00213
	1778	-0.00299
	1779	-0.00346
	1780	-0.00279
	1781	-0.00235
	1782	-0.00145
	1783	0.000417978
	1784	0.00259
	1785	0.00336
	1786	0.00403
	1787	0.00329
	1788	0.0035
	1789	0.00236
	1790	0.00109
	1791	-0.000402247
	1792	-0.000109775
	1793	-0.000927303
	1794	6.51685e-05
	1795	0.0014
	1796	0.00168
	1797	0.00135
	1798	0.00153
	1799	0.000727528
	1800	-0.00013
	1801	-0.000397528
	1802	-0.000405056
	1803	-9.25843e-05
	1804	0.000489888
	1805	0.00023236
	1806	0.0012
	1807	0.00174
	1808	0.00171
	1809	0.00155
	1810	0.00275
	1811	0.00128
	1812	0.000879663
	1813	0.000532135
	1814	0.000694607
	1815	-0.000732921
	1816	-0.000460449
	1817	-0.00129
	1818	-0.000885506
	1819	-0.000583034
	1820	0.000499438
	1821	0.00176
	1822	0.00239
	1823	0.00211
	1824	0.00195
	1825	0.00213
	1826	0.00153
	1827	0.00164
	1828	0.000819213
	1829	0.000891685
	1830	-3.58427e-05
	1831	5.66292e-05
	1832	0.00117
	1833	0.00177
	1834	0.00179
	1835	0.00227
	1836	0.00207
	1837	0.000301461
	1838	-0.000206067
	1839	-0.000253596
	1840	-0.000591124
	1841	-0.000628652
	1842	0.00031382
	1843	0.0016
	1844	0.000848764
	1845	0.000311236
	1846	0.00114
	1847	0.00154
	1848	0.000538652
	1849	0.00137
	1850	0.00177
	1851	0.000106067
	1852	-0.0012
	1853	-0.00172
	1854	-0.00198
	1855	-0.00197
	1856	-0.000281573
	1857	0.00128
	1858	0.00246
	1859	0.00271
	1860	0.00318
	1861	0.00257
	1862	0.00104
	1863	0.00079573
	1864	-0.00759
	1865	-0.02806
	1866	-0.05885
	1867	-0.09795
	1868	-0.13935
	1869	-0.16675
	1870	-0.1759
	1871	-0.16858
	1872	-0.14769
	1873	-0.12212
	1874	-0.10087
	1875	-0.08449
	1876	-0.07353
	1877	-0.06707
	1878	-0.06408
	1879	-0.06171
	1880	-0.05987
	1881	-0.05813
	1882	-0.05492
	1883	-0.05021
	1884	-0.04569
	1885	-0.04128
	1886	-0.03678
	1887	-0.03277
	1888	-0.02975
	1889	-0.02645
	1890	-0.02362
	1891	-0.02143
	1892	-0.02011
	1893	-0.01863
	1894	-0.01739
	1895	-0.01583
	1896	-0.01432
	1897	-0.01266
	1898	-0.01128
	1899	-0.0103
	1900	-0.00978
	1901	-0.00868
	1902	-0.00789
	1903	-0.00737
	1904	-0.00743
	1905	-0.00692
	1906	-0.00664
	1907	-0.00615
	1908	-0.00525
	1909	-0.00464
	1910	-0.00458
	1911	-0.00503
	1912	-0.00526
	1913	-0.00612
	1914	-0.00568
	1915	-0.0048
	1916	-0.00349
	1917	-0.00246
	1918	-0.00168
	1919	-0.00117
	1920	0.000246629
	1921	0.00107
	1922	-0.000268427
	1923	-0.000405955
	1924	-0.000793483
	1925	-0.00218
	1926	-0.00226
	1927	-0.000306067
	1928	0.000756404
	1929	0.00139
	1930	0.00217
	1931	0.00118
	1932	0.000216292
	1933	-0.000271236
	1934	-0.000798764
	1935	-0.000956292
	1936	0.00025618
	1937	0.000568652
	1938	2.11236e-05
	1939	-7.64045e-05
	1940	-0.00122
	1941	-0.0024
	1942	-0.0021
	1943	-0.00101
	1944	-0.00114
	1945	-8.1573e-05
	1946	0.000850899
	1947	0.000753371
	1948	9.58427e-05
	1949	5.83146e-05
	1950	-0.000979213
	1951	-0.00197
	1952	-0.00241
	1953	-0.00165
	1954	-0.000379326
	1955	0.000493146
	1956	0.00142
	1957	0.00225
	1958	0.0017
	1959	0.000603034
	1960	0.00146
	1961	0.00119
	1962	0.000990449
	1963	0.000802921
	1964	0.000915393
	1965	-5.21348e-05
	1966	-4.96629e-05
	1967	-7.19101e-06
	1968	5.52809e-05
	1969	-0.000162247
	1970	-0.000339775
	1971	-0.000927303
	1972	-0.0015
	1973	-0.00128
	1974	-0.000389888
	1975	0.000312584
	1976	0.000155056
	1977	0.000587528
	1978	0.00049
	1979	-4.75281e-05
	1980	-0.000625056
	1981	4.74157e-05
	1982	0.000309888
	1983	0.00040236
	1984	0.00201
	1985	0.00276
	1986	0.00353
	1987	0.00346
	1988	0.00389
	1989	0.00269
	1990	0.00216
	1991	0.0016
	1992	0.000284607
	1993	-0.00107
	1994	-0.00255
	1995	-0.00292
	1996	-0.0025
	1997	-0.00162
	1998	-0.000720562
[truncated: 914 more rows]

## Sheet: Fig. 1e
Fig. 1e: ITC data for the binding of wildtype Mac1 towards 8-Br-7-deaza-ADPR (25°C, one site binding model). See also Supplementary Tab. 2
	Receptor	Ligand	KD (µM)	ΔH (kcal mol-1)	TΔS (kcal mol-1)
	WT Mac1	8-Br-7-deaza-ADPR	8.77193	-12850	5933
			8.69565	-11390	4472
			9.90099	-10060	3249
	sec	µcal sec-1		Molar Ratio	cal mol-1 of injectant
	5	-0.00666		0.18596	-8316.68
	6	-0.00601		0.33637	-7914.72
	7	-0.00501		0.48823	-7287.02
	8	-0.00569		0.64155	-6656.25
	9	-0.0059		0.79633	-5978
	10	-0.00678		0.95257	-5125.9
	11	-0.00723		1.11026	-4344.67
	12	-0.00797		1.26941	-3558.94
	13	-0.008		1.43002	-2868.45
	14	-0.00856		1.59209	-2285.37
	15	-0.00801		1.75561	-1951.92
	16	-0.00761		1.92059	-1482.56
	17	-0.00804		2.08703	-1189.87
	18	-0.00774		2.25492	-956.013
	19	-0.00763		2.42428	-812.467
	20	-0.00742		2.59509	-663.321
	21	-0.00782		2.76736	-585.409
	22	-0.00711		2.94108	-485.957
	23	-0.00737
	24	-0.00652
	25	-0.00595
	26	-0.00547
	27	-0.00524
	28	-0.00486
	29	-0.00475
	30	-0.00477
	31	-0.00471
	32	-0.00428
	33	-0.00437
	34	-0.00539
	35	-0.00557
	36	-0.00539
	37	-0.00632
	38	-0.00694
	39	-0.00699
	40	-0.00701
	41	-0.00706
	42	-0.00529
	43	-0.00354
	44	-0.0031
	45	-0.00277
	46	-0.00301
	47	-0.00381
	48	-0.00436
	49	0.000603196
	50	0.00818
	51	0.01525
	52	0.02088
	53	0.02466
	54	0.02362
	55	0.01477
	56	0.00396
	57	-0.0067
	58	-0.01549
	59	-0.02311
	60	-0.02516
	61	-0.02401
	62	-0.0202
	63	-0.03746
	64	-0.07651
	65	-0.11284
	66	-0.14348
	67	-0.16708
	68	-0.16355
	69	-0.1327
	70	-0.10166
	71	-0.07469
	72	-0.05571
	73	-0.04156
	74	-0.03349
	75	-0.02966
	76	-0.02707
	77	-0.02543
	78	-0.02465
	79	-0.02278
	80	-0.02119
	81	-0.01896
	82	-0.01722
	83	-0.01545
	84	-0.01399
	85	-0.01199
	86	-0.01132
	87	-0.01085
	88	-0.0097
	89	-0.01094
	90	-0.01044
	91	-0.01027
	92	-0.00946
	93	-0.00952
	94	-0.00696
	95	-0.00616
	96	-0.00534
	97	-0.00391
	98	-0.002
	99	-0.00158
	100	-0.0017
	101	-0.00156
	102	-0.00169
	103	-0.00287
	104	-0.00376
	105	-0.00373
	106	-0.00394
	107	-0.00451
	108	-0.00459
	109	-0.00447
	110	-0.00496
	111	-0.00541
	112	-0.00567
	113	-0.00574
	114	-0.00532
	115	-0.00413
	116	-0.00314
	117	-0.00204
	118	-0.000882954
	119	0
	120	0
	121	0
	122	0.000244451
	123	-0.000561098
	124	-9.66474e-05
	125	0.00329
	126	0.00755
	127	0.00946
	128	0.00997
	129	0.0101
	130	0.00831
	131	0.00482
	132	0.00317
	133	0.00401
	134	0.00653
	135	0.00787
	136	0.00755
	137	0.00781
	138	0.00724
	139	0.0026
	140	-0.00254
	141	-0.00733
	142	-0.01241
	143	-0.01594
	144	-0.01779
	145	-0.01877
	146	-0.01791
	147	-0.01666
	148	-0.01545
	149	-0.01385
	150	-0.01201
	151	-0.01002
	152	-0.00781
	153	-0.00695
	154	-0.0061
	155	-0.00596
	156	-0.00542
	157	-0.00469
	158	-0.00448
	159	-0.00528
	160	-0.00562
	161	-0.00647
	162	-0.00743
	163	-0.00659
	164	-0.00553
	165	-0.00473
	166	-0.00336
	167	-0.00309
	168	-0.003
	169	-0.00227
	170	-0.00294
	171	-0.00285
	172	-0.00214
	173	-0.00204
	174	-0.00187
	175	0.000200347
	176	0.000554798
	177	0.000439249
	178	-0.000276301
	179	-0.00152
	180	-0.00345
	181	-0.00387
	182	-0.00376
	183	-0.0045
	184	-0.00414
	185	-0.00432
	186	-0.00431
	187	-0.00388
	188	-0.00215
	189	-0.00159
	190	-0.00024289
	191	-9.84393e-05
	192	3.60116e-05
	193	-0.000809538
	194	-0.000875087
	195	-0.000320636
	196	0.000293815
	197	-1.17341e-05
	198	0.000582717
	199	0.000557168
	200	-5.83815e-05
	201	-0.000263931
	202	0.00027052
	203	0.000684971
	204	0.000339422
	205	0.000183873
	206	-4.16763e-05
	207	-0.0012
	208	-0.00214
	209	-0.00275
	210	-0.00259
	211	-0.00211
	212	-0.01076
	213	-0.07901
	214	-0.22248
	215	-0.43148
	216	-0.68347
	217	-0.90909
	218	-1.02765
	219	-1.02743
	220	-0.92934
	221	-0.76597
	222	-0.60503
	223	-0.48529
	224	-0.40508
	225	-0.35331
	226	-0.32159
	227	-0.30202
	228	-0.2876
	229	-0.27685
	230	-0.26977
	231	-0.26344
	232	-0.25345
	233	-0.24022
	234	-0.22346
	235	-0.20371
	236	-0.18195
	237	-0.16417
	238	-0.14763
	239	-0.13157
	240	-0.11707
	241	-0.10553
	242	-0.09435
	243	-0.08506
	244	-0.07778
	245	-0.07125
	246	-0.06573
	247	-0.06022
	248	-0.05605
	249	-0.05169
	250	-0.04851
	251	-0.04453
	252	-0.04181
	253	-0.03799
	254	-0.03502
	255	-0.03184
	256	-0.02933
	257	-0.02655
	258	-0.02456
	259	-0.02264
	260	-0.02063
	261	-0.01796
	262	-0.01574
	263	-0.01429
	264	-0.01307
	265	-0.01175
	266	-0.01073
	267	-0.01045
	268	-0.00917
	269	-0.00809
	270	-0.0078
	271	-0.00858
	272	-0.00791
	273	-0.00775
	274	-0.00737
	275	-0.00622
	276	-0.00506
	277	-0.00352
	278	-0.00221
	279	-0.00145
	280	-0.002
	281	-0.00244
	282	-0.0032
	283	-0.00317
	284	-0.00318
	285	-0.00209
	286	-0.000215607
	287	0.000758844
	288	1.32948e-05
	289	-0.000152254
	290	-0.000627803
	291	-0.00132
	292	-0.00132
	293	-0.000614451
	294	0
	295	0
	296	0
	297	0.00016875
	298	0.0001675
	299	0.00092625
	300	0.00173
	301	0.00151
	302	0.00145
	303	0.00121
	304	0
	305	0
	306	0
	307	-0.000471963
	308	-8.39259e-05
	309	0.00175
	310	0.00367
	311	0.00475
	312	0.00532
	313	0.00536
	314	0.00346
	315	0.00113
	316	-0.00106
	317	-0.00199
	318	-0.0023
	319	-0.0025
	320	-0.00222
	321	-0.00189
	322	-0.00256
	323	-0.00257
	324	-0.00281
	325	-0.00352
	326	-0.00311
	327	-0.00204
	328	-0.0016
	329	-0.000395148
	330	0.000492889
	331	0.000470926
	332	0.000548963
	333	0.000247
	334	0.000525037
	335	0.00132
	336	0.00172
	337	0.00279
	338	0.004
	339	0.00406
	340	0.00437
	341	0.00396
	342	0.00287
	343	2.7371e-05
	344	-0.00277
	345	-0.00438
	346	-0.00552
	347	-0.0064
	348	-0.00506
	349	-0.00282
	350	-0.00223
	351	-0.00124
	352	-0.000130296
	353	8.77415e-05
	354	0.000645779
	355	0.000303816
	356	0.000281853
	357	0.00047989
	358	0.00122
	359	0.00128
	360	0.00237
	361	0.00355
	362	0.000610075
	363	-0.04651
	364	-0.16187
	365	-0.33832
	366	-0.56043
	367	-0.77828
	368	-0.91355
	369	-0.94053
	370	-0.87702
	371	-0.74573
	372	-0.60301
	373	-0.49164
	374	-0.41554
	375	-0.36501
	376	-0.33337
	377	-0.31108
	378	-0.29469
	379	-0.28178
	380	-0.27208
	381	-0.26314
	382	-0.25211
	383	-0.23788
	384	-0.2215
	385	-0.20232
	386	-0.18216
	387	-0.16299
	388	-0.14647
	389	-0.13104
	390	-0.11536
	391	-0.10041
	392	-0.088
	393	-0.07805
	394	-0.0694
	395	-0.06381
	396	-0.06126
	397	-0.05764
	398	-0.0507
	399	-0.04582
	400	-0.04353
	401	-0.04025
	402	-0.0407
	403	-0.04344
	404	-0.04535
	405	-0.04486
	406	-0.04478
	407	-0.04241
	408	-0.04014
	409	-0.03662
	410	-0.0336
	411	-0.0304
	412	-0.02709
	413	-0.02412
	414	-0.02164
	415	-0.01866
	416	-0.01634
	417	-0.0152
	418	-0.0137
	419	-0.01292
	420	-0.0124
	421	-0.01161
	422	-0.01101
	423	-0.0099
	424	-0.00824
	425	-0.00741
	426	-0.00649
	427	-0.00521
	428	-0.00469
	429	-0.00473
	430	-0.00447
	431	-0.00426
	432	-0.00328
	433	-0.00294
	434	-0.00158
	435	-0.00058322
	436	-0.000675183
	437	-0.00159
	438	-0.00151
	439	-0.00272
	440	-0.00327
	441	-0.00322
	442	-0.00252
	443	-0.00214
	444	-0.00115
	445	-0.00106
	446	-0.000764813
	447	-0.00138
	448	-0.00146
	449	-0.00188
	450	-0.000952664
	451	-0.00111
	452	-0.00105
	453	-0.00105
	454	-0.00122
	455	-0.000492479
	456	0.000455558
	457	0.00134
	458	0.00215
	459	0.00252
	460	0.000787706
	461	-0.000894257
	462	-0.00214
	463	-0.00333
	464	-0.0039
	465	-0.00403
	466	-0.00353
	467	-0.0026
	468	-0.00145
	469	-0.00101
	470	-0.000661923
	471	0.000116114
	472	0.000364151
	473	0.00144
	474	-9.77503e-06
	475	-0.000501738
	476	-0.00107
	477	-0.00125
	478	-0.00264
	479	-0.00111
	480	0.000648447
	481	0.00245
	482	0.00404
	483	0.00487
	484	0.00656
	485	0.00691
	486	0.00599
	487	0.00382
	488	0.00149
	489	-0.00113
	490	-0.00299
	491	-0.00417
	492	-0.00396
	493	-0.00327
	494	-0.00233
	495	-0.00187
	496	-0.00131
	497	-0.000714923
	498	-0.000896886
	499	-0.000578849
	500	-0.000260812
	501	-0.000372775
	502	-0.00163
	503	-0.0005467
	504	0.000171337
	505	0.000539374
	506	0.000707411
	507	0.00184
	508	0.00117
	509	0.000551522
	510	0.000369559
	511	0.000677596
	512	-0.00285
	513	-0.04575
	514	-0.14979
	515	-0.30585
	516	-0.50063
	517	-0.69001
	518	-0.80713
	519	-0.83064
	520	-0.77762
	521	-0.66802
	522	-0.54811
	523	-0.45406
	524	-0.38821
	525	-0.34349
	526	-0.31392
	527	-0.29516
	528	-0.28271
	529	-0.27433
	530	-0.26854
	531	-0.26166
	532	-0.252
	533	-0.2384
	534	-0.22213
	535	-0.20251
	536	-0.18253
	537	-0.1635
	538	-0.14697
	539	-0.13154
	540	-0.11838
	541	-0.10693
	542	-0.09733
	543	-0.08892
	544	-0.08053
	545	-0.07288
	546	-0.06654
	547	-0.06139
	548	-0.0557
	549	-0.05166
	550	-0.04835
	551	-0.0451
	552	-0.04192
	553	-0.03863
	554	-0.03587
	555	-0.03253
	556	-0.03031
	557	-0.02795
	558	-0.02606
	559	-0.02467
	560	-0.02341
	561	-0.02199
	562	-0.02042
	563	-0.01997
	564	-0.01869
	565	-0.01761
	566	-0.01606
	567	-0.01482
	568	-0.01228
	569	-0.00969
	570	-0.00665
	571	-0.00369
	572	-0.000572144
	573	0.00132
	574	0.00351
	575	0.00501
	576	0.00528
	577	0.00506
	578	0.00473
	579	0.00341
	580	0.00112
	581	-0.00064981
	582	-0.00227
	583	-0.00333
	584	-0.00367
	585	-0.00386
	586	-0.0041
	587	-0.00461
	588	-0.00505
	589	-0.00649
	590	-0.00748
	591	-0.00755
	592	-0.007
	593	-0.00698
	594	-0.00556
	595	-0.00405
	596	-0.00326
	597	-0.00195
	598	-0.00067318
	599	-0.000945143
	600	-0.000357106
	601	-0.000199069
	602	-0.000141032
	603	7.70049e-05
	604	9.50419e-05
	605	-0.000626921
	606	-0.00141
	607	-0.00282
	608	-0.00483
	609	-0.0056
	610	-0.00625
	611	-0.00571
	612	-0.00526
	613	-0.00393
	614	-0.00411
	615	-0.004
	616	-0.00412
	617	-0.0043
	618	-0.00434
	619	-0.00267
	620	-0.00222
	621	-0.00171
	622	-0.00118
	623	-0.00119
	624	-0.00157
	625	-0.00115
	626	-0.00159
	627	-0.00117
	628	-0.00104
	629	-0.000814032
	630	-0.0015
	631	-0.00157
	632	-0.0024
	633	-0.00303
	634	-0.00443
	635	-0.00533
	636	-0.00617
	637	-0.00605
	638	-0.00607
	639	-0.00584
	640	-0.00466
	641	-0.00453
	642	-0.00472
	643	-0.00436
	644	-0.00429
	645	-0.00446
	646	-0.00347
	647	-0.00306
	648	-0.00274
	649	-0.00117
	650	-0.000795254
	651	-3.72166e-05
	652	-0.00046918
	653	-0.000741142
	654	-0.00261
	655	-0.00307
	656	-0.00451
	657	-0.0054
	658	-0.00607
	659	-0.0052
	660	-0.0049
	661	-0.00518
	662	-0.00636
	663	-0.03841
	664	-0.12325
	665	-0.25469
	666	-0.42034
	667	-0.58755
	668	-0.69819
	669	-0.72887
	670	-0.69024
	671	-0.59997
	672	-0.49803
	673	-0.41578
	674	-0.35752
	675	-0.31929
	676	-0.29479
	677	-0.27606
	678	-0.26321
	679	-0.25554
	680	-0.24926
	681	-0.24396
	682	-0.23789
	683	-0.22865
	684	-0.21428
	685	-0.19775
	686	-0.17937
	687	-0.1614
	688	-0.14533
	689	-0.13112
	690	-0.11875
	691	-0.10856
	692	-0.09964
	693	-0.09103
	694	-0.08315
	695	-0.0757
	696	-0.06944
	697	-0.06379
	698	-0.05939
	699	-0.05569
	700	-0.05147
	701	-0.04778
	702	-0.04457
	703	-0.04141
	704	-0.03887
	705	-0.03695
	706	-0.03479
	707	-0.03311
	708	-0.03083
	709	-0.02783
	710	-0.02575
	711	-0.02521
	712	-0.02401
	713	-0.02312
	714	-0.02199
	715	-0.02078
	716	-0.01702
	717	-0.01389
	718	-0.0116
	719	-0.01012
	720	-0.00901
	721	-0.00937
	722	-0.00997
	723	-0.00967
	724	-0.00917
	725	-0.0076
	726	-0.00686
	727	-0.00614
	728	-0.00584
	729	-0.00606
	730	-0.00672
	731	-0.00736
	732	-0.00649
	733	-0.00604
	734	-0.0052
	735	-0.00615
	736	-0.0049
	737	-0.00499
	738	-0.00556
	739	-0.00672
	740	-0.00693
	741	-0.00764
	742	-0.00857
	743	-0.00843
	744	-0.00814
	745	-0.00761
	746	-0.00751
	747	-0.00751
	748	-0.00673
	749	-0.00578
	750	-0.00386
	751	-0.00263
	752	-0.00138
	753	-0.00101
	754	-0.0007094
	755	-0.00191
	756	-0.00355
	757	-0.00398
	758	-0.00477
	759	-0.00446
	760	-0.00399
	761	-0.00367
	762	-0.00372
	763	-0.00389
	764	-0.00564
	765	-0.00616
	766	-0.00562
	767	-0.00614
	768	-0.00578
	769	-0.00492
	770	-0.00446
	771	-0.00428
	772	-0.00383
	773	-0.00373
	774	-0.00293
	775	-0.00273
	776	-0.00274
	777	-0.00289
	778	-0.00213
	779	-0.00165
	780	-0.00199
	781	-0.00116
	782	-0.000674363
	783	-0.00232
	784	-0.00366
	785	-0.00356
	786	-0.00422
	787	-0.00452
	788	-0.00422
	789	-0.00406
	790	-0.00421
	791	-0.00508
	792	-0.0058
	793	-0.00517
	794	-0.00519
	795	-0.00522
	796	-0.00432
	797	-0.00313
	798	-0.0029
	799	-0.00246
	800	-0.0013
	801	-0.000131659
	802	0.000496378
	803	0.000744416
	804	0.00111
	805	0.00070049
	806	-5.14733e-05
	807	-0.00114
	808	-0.00156
	809	-0.00262
	810	-0.00262
	811	-0.00351
	812	-0.00537
	813	-0.02922
	814	-0.09565
	815	-0.2033
	816	-0.34173
	817	-0.48607
	818	-0.58968
	819	-0.62684
	820	-0.60465
	821	-0.53598
	822	-0.45065
	823	-0.37962
	824	-0.3282
	825	-0.29252
	826	-0.26922
	827	-0.25378
	828	-0.24286
	829	-0.23496
	830	-0.23003
	831	-0.2248
	832	-0.21824
	833	-0.20839
	834	-0.19649
	835	-0.18121
	836	-0.16574
	837	-0.15032
	838	-0.13669
	839	-0.12375
	840	-0.11265
	841	-0.1022
	842	-0.09348
	843	-0.0853
	844	-0.0782
	845	-0.07025
	846	-0.06533
	847	-0.05971
	848	-0.05514
	849	-0.05212
	850	-0.0505
	851	-0.04696
	852	-0.04412
	853	-0.04094
	854	-0.03667
	855	-0.03373
	856	-0.03227
	857	-0.03122
	858	-0.03047
	859	-0.02978
	860	-0.02923
	861	-0.0274
	862	-0.02541
	863	-0.02331
	864	-0.02211
	865	-0.02052
	866	-0.01927
	867	-0.01812
	868	-0.01739
	869	-0.01613
	870	-0.01491
	871	-0.01421
	872	-0.01367
	873	-0.01225
	874	-0.01098
	875	-0.00971
	876	-0.00874
	877	-0.00704
	878	-0.00592
	879	-0.00618
	880	-0.00547
	881	-0.00542
	882	-0.00604
	883	-0.00611
	884	-0.00567
	885	-0.0061
	886	-0.00637
	887	-0.00665
	888	-0.0078
	889	-0.00805
	890	-0.00881
	891	-0.00805
	892	-0.00748
	893	-0.00692
	894	-0.00595
	895	-0.00527
	896	-0.00542
	897	-0.00527
	898	-0.00468
	899	-0.00452
	900	-0.00305
	901	-0.00118
	902	-0.000319916
	903	-0.000181879
	904	0.000266158
	905	9.4195e-05
	906	-0.000207768
	907	-0.000879731
	908	-0.00114
	909	-0.00223
	910	-0.00427
	911	-0.00666
	912	-0.00798
	913	-0.00884
	914	-0.00989
	915	-0.01037
	916	-0.01073
	917	-0.01026
	918	-0.00988
	919	-0.00897
	920	-0.00746
	921	-0.00552
	922	-0.00519
	923	-0.00311
	924	-0.00172
	925	-0.0012
	926	-0.000997027
	927	0.00013101
	928	-0.000950953
	929	-0.000482916
	930	0.000285121
	931	0.00105
	932	0.0015
	933	0.00141
	934	0.00118
	935	0.000755307
	936	-0.000116656
	937	-0.0011
	938	-0.0013
	939	-0.00202
	940	-0.00335
	941	-0.00349
	942	-0.00378
	943	-0.00459
	944	-0.00533
	945	-0.00516
	946	-0.00585
	947	-0.00645
	948	-0.006
	949	-0.00504
	950	-0.00401
	951	-0.00126
	952	0.000621936
	953	0.000799974
	954	0.000348011
	955	0.000536048
	956	-0.00111
	957	-0.00113
	958	-0.000529841
	959	0.000278196
	960	-2.37671e-05
	961	0.00063427
	962	-7.7693e-05
	963	-0.01158
	964	-0.05717
	965	-0.13741
	966	-0.24687
	967	-0.3711
	968	-0.47412
	969	-0.52463
	970	-0.52323
	971	-0.47953
	972	-0.41152
	973	-0.34859
	974	-0.30041
	975	-0.26584
	976	-0.2432
	977	-0.22783
	978	-0.21742
	979	-0.21049
	980	-0.20616
	981	-0.20241
	982	-0.19688
	983	-0.18745
	984	-0.17555
	985	-0.16194
	986	-0.14699
	987	-0.13308
	988	-0.12111
	989	-0.11011
	990	-0.10099
	991	-0.09223
	992	-0.08416
	993	-0.07741
	994	-0.07163
	995	-0.0652
	996	-0.05982
	997	-0.0547
	998	-0.05034
	999	-0.04562
	1000	-0.04068
	1001	-0.03722
	1002	-0.03413
	1003	-0.032
	1004	-0.03021
	1005	-0.02978
	1006	-0.02921
	1007	-0.02871
	1008	-0.02653
	1009	-0.02505
	1010	-0.02275
	1011	-0.02053
	1012	-0.02026
	1013	-0.01998
	1014	-0.0194
	1015	-0.01951
	1016	-0.01867
	1017	-0.01642
	1018	-0.01444
	1019	-0.01297
	1020	-0.01162
	1021	-0.01047
	1022	-0.01052
	1023	-0.00999
	1024	-0.00887
	1025	-0.00807
	1026	-0.00843
	1027	-0.00786
	1028	-0.00755
	1029	-0.00872
	1030	-0.00839
	1031	-0.00786
	1032	-0.00663
	1033	-0.00571
	1034	-0.00412
	1035	-0.00335
	1036	-0.00248
	1037	-0.0028
	1038	-0.00401
	1039	-0.00444
	1040	-0.00577
	1041	-0.00645
	1042	-0.00669
	1043	-0.00641
	1044	-0.00697
	1045	-0.00596
	1046	-0.00588
	1047	-0.00612
	1048	-0.0055
	1049	-0.00404
	1050	-0.00434
	1051	-0.00451
	1052	-0.00339
	1053	-0.00327
	1054	-0.00381
	1055	-0.0038
	1056	-0.00252
	1057	-0.00269
	1058	-0.00261
	1059	-0.002
	1060	-0.00151
	1061	-0.00167
	1062	-0.000963988
	1063	-0.00158
	1064	-0.0024
	1065	-0.00271
	1066	-0.00305
	1067	-0.00368
	1068	-0.00289
	1069	-0.00252
	1070	-0.00195
	1071	-0.00195
	1072	-0.00201
	1073	-0.00198
	1074	-0.00112
	1075	-0.000589506
	1076	-0.000531469
	1077	-0.000973432
	1078	-0.0014
	1079	-0.00241
	1080	-0.00404
	1081	-0.00375
	1082	-0.00321
	1083	-0.00345
	1084	-0.00294
	1085	-0.00194
	1086	-0.00249
	1087	-0.00252
	1088	-0.00226
	1089	-0.00311
	1090	-0.00379
	1091	-0.00398
	1092	-0.0031
	1093	-0.00244
	1094	-0.00122
	1095	-0.000578765
	1096	0.000399272
	1097	-0.000942691
	1098	-0.00175
	1099	-0.00276
	1100	-0.00289
	1101	-0.00388
	1102	-0.00313
	1103	-0.00162
	1104	-0.000656431
	1105	-0.000488394
	1106	-2.03573e-05
	1107	-0.00069232
	1108	-0.003
	1109	-0.00387
	1110	-0.00511
	1111	-0.00563
	1112	-0.00524
	1113	-0.01459
	1114	-0.05326
	1115	-0.12033
	1116	-0.21112
	1117	-0.31401
	1118	-0.39783
	1119	-0.43872
	1120	-0.43569
	1121	-0.3993
	1122	-0.34357
	1123	-0.28984
	1124	-0.24886
	1125	-0.22153
	1126	-0.20255
	1127	-0.19005
	1128	-0.18438
	1129	-0.18187
	1130	-0.17881
	1131	-0.17408
	1132	-0.16736
	1133	-0.15783
	1134	-0.14594
	1135	-0.13329
	1136	-0.12212
	1137	-0.11177
	1138	-0.10301
	1139	-0.09405
	1140	-0.08492
	1141	-0.07667
	1142	-0.07019
	1143	-0.06469
	1144	-0.0589
	1145	-0.05505
	1146	-0.04906
	1147	-0.0428
	1148	-0.03802
	1149	-0.03538
	1150	-0.03338
	1151	-0.03389
	1152	-0.03473
	1153	-0.03373
	1154	-0.03228
	1155	-0.03037
	1156	-0.02813
	1157	-0.02649
	1158	-0.02549
	1159	-0.02398
	1160	-0.02308
	1161	-0.02215
	1162	-0.02167
	1163	-0.02068
	1164	-0.0192
	1165	-0.01708
	1166	-0.01528
	1167	-0.01294
	1168	-0.01138
	1169	-0.00984
	1170	-0.009
	1171	-0.00839
	1172	-0.00825
	1173	-0.00775
	1174	-0.00832
	1175	-0.00783
	1176	-0.00745
	1177	-0.00602
	1178	-0.00443
	1179	-0.00322
	1180	-0.00385
	1181	-0.00432
	1182	-0.00518
	1183	-0.00672
	1184	-0.00797
	1185	-0.00782
	1186	-0.00858
	1187	-0.00876
	1188	-0.00844
	1189	-0.00746
	1190	-0.00694
	1191	-0.00629
	1192	-0.00652
	1193	-0.0063
	1194	-0.00562
	1195	-0.00474
	1196	-0.00377
	1197	-0.00303
	1198	-0.00195
	1199	-0.00217
	1200	-0.00232
	1201	-0.00236
	1202	-0.00206
	1203	-0.00148
	1204	-0.00135
	1205	-0.0021
	1206	-0.00281
	1207	-0.0041
	1208	-0.00561
	1209	-0.00546
	1210	-0.00547
	1211	-0.00524
	1212	-0.00424
	1213	-0.00351
	1214	-0.00394
	1215	-0.00354
	1216	-0.0036
	1217	-0.00423
	1218	-0.00453
	1219	-0.00482
	1220	-0.00432
	1221	-0.0038
	1222	-0.00277
	1223	-0.00255
	1224	-0.00219
	1225	-0.00133
	1226	-0.000495911
	1227	-0.000377874
	1228	0.000790163
	1229	0.0009782
	1230	-0.000493763
	1231	-0.00123
	1232	-0.00168
	1233	-0.0031
	1234	-0.00327
	1235	-0.00392
	1236	-0.0052
	1237	-0.00584
	1238	-0.00659
	1239	-0.00666
	1240	-0.00596
	1241	-0.00487
	1242	-0.00496
	1243	-0.0042
	1244	-0.00419
	1245	-0.00288
	1246	-0.002
	1247	-0.000277133
	1248	0.000240904
	1249	0.000538941
	1250	-0.000493022
	1251	-0.00128
	1252	-0.00228
	1253	-0.00271
	1254	-0.00245
	1255	-0.00313
	1256	-0.00444
	1257	-0.00486
	1258	-0.00521
	1259	-0.00577
	1260	-0.00545
	1261	-0.00439
	1262	-0.00391
	1263	-0.01033
	1264	-0.03783
	1265	-0.0891
	1266	-0.16088
	1267	-0.24425
	1268	-0.31731
	1269	-0.35827
	1270	-0.36416
	1271	-0.33977
	1272	-0.2969
	1273	-0.25285
	1274	-0.21727
	1275	-0.19049
	1276	-0.172
	1277	-0.16105
	1278	-0.1556
	1279	-0.15269
	1280	-0.15131
	1281	-0.14979
	1282	-0.14549
	1283	-0.13751
	1284	-0.12665
	1285	-0.11462
	1286	-0.10325
	1287	-0.09194
	1288	-0.08232
	1289	-0.07497
	1290	-0.06894
	1291	-0.06327
	1292	-0.05804
	1293	-0.05369
	1294	-0.0491
	1295	-0.04497
	1296	-0.0416
	1297	-0.03889
	1298	-0.03629
	1299	-0.03387
	1300	-0.03149
	1301	-0.02901
	1302	-0.02682
	1303	-0.02515
	1304	-0.02392
	1305	-0.02275
	1306	-0.02139
	1307	-0.02012
	1308	-0.01806
	1309	-0.01735
	1310	-0.01705
	1311	-0.01643
	1312	-0.01656
	1313	-0.01677
	1314	-0.01595
	1315	-0.01442
	1316	-0.01263
	1317	-0.01078
	1318	-0.0098
	1319	-0.00891
	1320	-0.00878
	1321	-0.00922
	1322	-0.0092
	1323	-0.00893
	1324	-0.00846
	1325	-0.00841
	1326	-0.00761
	1327	-0.00735
	1328	-0.00662
	1329	-0.00633
	1330	-0.00509
	1331	-0.00476
	1332	-0.00372
	1333	-0.00302
	1334	-0.00313
	1335	-0.0029
	1336	-0.00196
	1337	-0.00189
	1338	-0.002
	1339	-0.000977724
	1340	0.000520313
	1341	0.00014835
	1342	-0.000613613
	1343	-0.00131
	1344	-0.00291
	1345	-0.0053
	1346	-0.00635
	1347	-0.00743
	1348	-0.00867
	1349	-0.00877
	1350	-0.00834
	1351	-0.00719
	1352	-0.00599
	1353	-0.00427
	1354	-0.00235
	1355	-0.00158
	1356	-0.00197
	1357	-0.00111
	1358	-0.00066502
	1359	-0.000526983
	1360	7.10543e-05
	1361	0.000469091
	1362	0.000517128
	1363	-0.000204835
	1364	-0.00138
	1365	-0.00264
	1366	-0.00292
	1367	-0.0042
	1368	-0.00446
	1369	-0.00461
	1370	-0.00485
	1371	-0.00546
	1372	-0.00507
	1373	-0.00527
	1374	-0.00561
	1375	-0.00487
	1376	-0.0045
	1377	-0.00469
	1378	-0.00421
	1379	-0.00297
	1380	-0.00282
	1381	-0.00238
	1382	-0.00148
	1383	-0.0011
	1384	-0.00155
	1385	-0.000978019
	1386	-0.000439982
	1387	-0.000571945
	1388	-0.000733908
	1389	-0.000745871
	1390	-0.000577834
	1391	-0.00119
	1392	-0.00126
	1393	-0.00134
	1394	-0.00171
	1395	-0.00354
	1396	-0.00433
	1397	-0.00515
	1398	-0.00555
	1399	-0.00536
	1400	-0.00407
	1401	-0.00349
	1402	-0.00207
	1403	-0.00122
	1404	-0.00121
	1405	-0.00263
	1406	-0.00339
	1407	-0.00473
	1408	-0.00568
	1409	-0.00594
	1410	-0.00479
	1411	-0.00426
	1412	-0.00341
	1413	-0.00661
	1414	-0.02641
	1415	-0.0665
	1416	-0.12311
	1417	-0.19153
	1418	-0.25338
	1419	-0.28982
	1420	-0.29747
	1421	-0.28076
	1422	-0.24593
	1423	-0.21026
	1424	-0.18005
	1425	-0.15863
	1426	-0.14304
	1427	-0.13374
	1428	-0.12835
	1429	-0.12649
	1430	-0.12483
	1431	-0.12335
	1432	-0.11956
	1433	-0.11338
	1434	-0.10508
	1435	-0.0948
	1436	-0.0838
	1437	-0.07509
	1438	-0.06642
	1439	-0.0586
	1440	-0.05277
	1441	-0.04849
	1442	-0.0439
	1443	-0.04078
	1444	-0.03726
	1445	-0.03358
	1446	-0.03117
	1447	-0.02885
	1448	-0.02686
	1449	-0.02625
	1450	-0.02659
	1451	-0.02569
	1452	-0.02573
	1453	-0.02511
	1454	-0.02371
	1455	-0.02161
	1456	-0.0203
	1457	-0.01845
	1458	-0.017
	1459	-0.01599
	1460	-0.01522
	1461	-0.01462
	1462	-0.01385
	1463	-0.01242
	1464	-0.01132
	1465	-0.01054
	1466	-0.00973
	1467	-0.00874
	1468	-0.00846
	1469	-0.0081
	1470	-0.00795
	1471	-0.00657
	1472	-0.00622
	1473	-0.00543
	1474	-0.00544
	1475	-0.00441
	1476	-0.00474
	1477	-0.00563
	1478	-0.00673
	1479	-0.00698
	1480	-0.00731
	1481	-0.00666
	1482	-0.00595
	1483	-0.00535
	1484	-0.00523
	1485	-0.00487
	1486	-0.00524
	1487	-0.00547
	1488	-0.00497
	1489	-0.00482
	1490	-0.00518
	1491	-0.00486
	1492	-0.00351
	1493	-0.00342
	1494	-0.00237
	1495	-0.000803944
	1496	-0.000575906
	1497	-0.000977869
	1498	-0.000859832
	1499	-0.000481795
	1500	-0.00131
	1501	-0.00166
	1502	-0.00224
	1503	-0.00309
	1504	-0.0039
	1505	-0.00417
	1506	-0.00458
	1507	-0.00409
	1508	-0.00389
	1509	-0.00425
	1510	-0.00418
	1511	-0.00309
	1512	-0.0031
	1513	-0.00247
	1514	-0.00112
	1515	-0.000143202
	1516	-5.16542e-06
	1517	0.00119
	1518	0.00117
	1519	0.000608946
	1520	0.000136983
	1521	-0.00094498
	1522	-0.00143
	1523	-0.000978906
	1524	-0.00105
	1525	-0.00144
	1526	-0.000764795
	1527	-0.00126
	1528	-0.00174
	1529	-0.00182
	1530	-0.00142
	1531	-0.0016
	1532	-0.00271
	1533	-0.0042
	1534	-0.00516
	1535	-0.006
	1536	-0.00711
	1537	-0.0066
	1538	-0.00552
	1539	-0.00565
	1540	-0.00517
	1541	-0.00416
	1542	-0.00333
	1543	-0.00274
	1544	-0.00226
	1545	-0.00182
	1546	-0.00163
	1547	-0.00192
	1548	-0.00133
	1549	-0.000269943
	1550	0.000118094
	1551	8.61315e-05
	1552	0.000434169
	1553	-0.000417794
	1554	-0.000799757
	1555	-0.0015
	1556	-0.00122
	1557	-0.00205
	1558	-0.00263
	1559	-0.00325
	1560	-0.00373
	1561	-0.00449
	1562	-0.00393
	1563	-0.00504
	1564	-0.01858
	1565	-0.04746
	1566	-0.09128
	1567	-0.14598
	1568	-0.20051
	1569	-0.23617
	1570	-0.24825
	1571	-0.23803
	1572	-0.21121
	1573	-0.17883
	1574	-0.15073
	1575	-0.12885
	1576	-0.11458
	1577	-0.10684
	1578	-0.10311
	1579	-0.10127
	1580	-0.10094
	1581	-0.09949
	1582	-0.09622
	1583	-0.09076
	1584	-0.08411
	1585	-0.07682
	1586	-0.06865
	1587	-0.06043
	1588	-0.0537
	1589	-0.04766
	1590	-0.04218
	1591	-0.03795
	1592	-0.03548
	1593	-0.03295
	1594	-0.03089
	1595	-0.02994
	1596	-0.02816
	1597	-0.0256
	1598	-0.02338
	1599	-0.02206
	1600	-0.01948
	1601	-0.01835
	1602	-0.01762
	1603	-0.01607
	1604	-0.01469
	1605	-0.0146
	1606	-0.01406
	1607	-0.01336
	1608	-0.01338
	1609	-0.01257
	1610	-0.01131
	1611	-0.0098
	1612	-0.00904
	1613	-0.00829
	1614	-0.00783
	1615	-0.00723
	1616	-0.00643
	1617	-0.00579
	1618	-0.00641
	1619	-0.00701
	1620	-0.00751
	1621	-0.0081
	1622	-0.00762
	1623	-0.00728
	1624	-0.00598
	1625	-0.00459
	1626	-0.00462
	1627	-0.00517
	1628	-0.00478
	1629	-0.00506
	1630	-0.00442
	1631	-0.0038
	1632	-0.00369
	1633	-0.0035
	1634	-0.00303
	1635	-0.00347
	1636	-0.00321
	1637	-0.00293
	1638	-0.00248
	1639	-0.00255
	1640	-0.0029
	1641	-0.00243
	1642	-0.00229
	1643	-0.0027
	1644	-0.00324
	1645	-0.00393
	1646	-0.00496
	1647	-0.00539
	1648	-0.00572
	1649	-0.00485
	1650	-0.0033
	1651	-0.00247
	1652	-0.00152
	1653	-4.0891e-06
	1654	-0.000116052
	1655	-0.000808015
	1656	-0.00136
	1657	-0.000361941
	1658	-0.000723904
	1659	-0.000615867
	1660	-0.00119
	1661	-0.00143
	1662	-0.00222
	1663	-0.00348
	1664	-0.00394
	1665	-0.00342
	1666	-0.00352
	1667	-0.0037
	1668	-0.00203
	1669	-0.00134
	1670	-0.002
	1671	-0.00195
	1672	-0.00247
	1673	-0.0031
	1674	-0.00339
	1675	-0.0027
	1676	-0.00234
	1677	-0.00148
	1678	-0.000693163
	1679	0.000304874
	1680	0.00179
	1681	0.00271
	1682	0.00229
	1683	0.00164
	1684	-0.00050494
	1685	-0.00226
	1686	-0.003
	1687	-0.003
	1688	-0.0032
	1689	-0.00277
	1690	-0.0023
	1691	-0.00277
	1692	-0.00332
	1693	-0.00362
	1694	-0.00329
	1695	-0.00396
	1696	-0.00287
	1697	-0.00276
	1698	-0.00259
	1699	-0.00165
	1700	-0.00113
	1701	-0.00121
	1702	-0.000730273
	1703	-0.000592236
	1704	-0.00115
	1705	-0.000926162
	1706	-0.000808125
	1707	-0.000950088
	1708	-0.000332051
	1709	-0.000354014
	1710	-0.000475977
	1711	-0.00177
	1712	-0.00268
	1713	-0.00495
	1714	-0.01577
	1715	-0.03876
	1716	-0.07298
	1717	-0.11671
	1718	-0.16242
	1719	-0.19345
	1720	-0.20579
	1721	-0.19894
	1722	-0.17508
	1723	-0.14509
	1724	-0.11938
	1725	-0.10195
	1726	-0.09085
	1727	-0.08656
	1728	-0.08496
	1729	-0.08451
	1730	-0.08166
	1731	-0.07934
	1732	-0.07627
	1733	-0.07103
	1734	-0.06445
	1735	-0.05916
	1736	-0.05375
	1737	-0.04819
	1738	-0.04516
	1739	-0.04261
	1740	-0.03834
	1741	-0.03421
	1742	-0.03157
	1743	-0.02921
	1744	-0.02791
	1745	-0.02537
	1746	-0.02331
	1747	-0.02146
	1748	-0.01903
	1749	-0.01658
	1750	-0.01635
	1751	-0.01583
	1752	-0.01408
	1753	-0.01225
	1754	-0.01025
	1755	-0.00881
	1756	-0.0068
	1757	-0.00532
	1758	-0.00721
	1759	-0.00672
	1760	-0.00621
	1761	-0.00744
	1762	-0.00742
	1763	-0.00408
	1764	-0.00341
	1765	-0.00365
	1766	-0.00279
	1767	-0.00329
	1768	-0.00406
	1769	-0.00631
	1770	-0.00678
	1771	-0.00797
	1772	-0.00932
	1773	-0.0105
	1774	-0.00943
	1775	-0.00848
	1776	-0.00703
	1777	-0.00503
	1778	-0.00355
	1779	-0.00251
	1780	-0.001
	1781	0.000244654
	1782	-0.000137309
	1783	0.000490728
	1784	0.000688765
	1785	0.000326802
	1786	-0.00106
	1787	-0.00167
	1788	-0.0026
	1789	-0.00372
	1790	-0.00456
	1791	-0.0038
	1792	-0.00297
	1793	-0.00243
	1794	-0.00176
	1795	-0.00224
	1796	-0.0031
	1797	-0.00273
	1798	-0.000938716
	1799	9.93207e-05
	1800	0.00195
	1801	0.00323
	1802	0.00257
	1803	0.000191469
	1804	-0.00118
	1805	-0.00213
	1806	-0.00242
	1807	-0.0016
	1808	-0.00112
	1809	-7.03088e-05
	1810	-0.000812272
	1811	-0.000714235
	1812	-0.000846198
	1813	-0.000858161
	1814	-0.000990124
	1815	0.000287914
	1816	-0.000274049
	1817	-0.000606012
	1818	-0.000817975
	1819	-0.00132
	1820	-0.00206
	1821	-0.00164
	1822	-0.003
	1823	-0.00415
	1824	-0.00338
	1825	-0.00275
	1826	-0.00264
	1827	-0.00111
	1828	0.000942395
	1829	0.000620432
	1830	0.000448469
	1831	0.000286506
	1832	0.00136
	1833	0.00153
	1834	0.0018
	1835	0.00145
	1836	0.00209
	1837	0.000884729
	1838	5.27658e-05
	1839	-0.00111
	1840	-0.00088116
	1841	-0.0018
	1842	-0.00238
	1843	-0.00247
	1844	-0.00202
	1845	-0.00244
	1846	-0.00168
	1847	-0.000894901
	1848	0.000323136
	1849	0.000411173
	1850	-0.00044079
	1851	-0.00215
	1852	-0.00267
	1853	-0.00394
	1854	-0.00441
	1855	-0.0039
	1856	-0.00245
	1857	-0.00089453
	1858	-0.000406493
	1859	-0.000548456
	1860	0.000339581
	1861	0.000877618
	1862	4.56551e-05
	1863	-0.000466308
	1864	-0.00598
	1865	-0.02215
	1866	-0.04862
	1867	-0.08459
	1868	-0.12389
	1869	-0.15469
	1870	-0.17096
	1871	-0.17118
	1872	-0.15605
	1873	-0.13198
	1874	-0.10819
	1875	-0.08836
	1876	-0.07525
	1877	-0.06779
	1878	-0.06542
	1879	-0.06663
	1880	-0.06797
	1881	-0.06739
	1882	-0.06486
	1883	-0.061
	1884	-0.05415
	1885	-0.04826
	1886	-0.04187
	1887	-0.03642
	1888	-0.03194
	1889	-0.029
	1890	-0.02494
	1891	-0.0219
	1892	-0.02077
	1893	-0.01943
	1894	-0.01767
	1895	-0.0157
	1896	-0.01481
	1897	-0.01331
	1898	-0.01235
	1899	-0.01181
	1900	-0.01261
	1901	-0.0129
	1902	-0.01228
	1903	-0.01178
	1904	-0.01179
	1905	-0.00985
	1906	-0.00874
	1907	-0.00849
	1908	-0.00687
	1909	-0.00485
	1910	-0.00408
	1911	-0.00331
	1912	-0.00181
	1913	-0.00109
	1914	-0.000956418
	1915	-0.00164
	1916	-0.00136
	1917	-0.00184
	1918	-0.00261
	1919	-0.00285
	1920	-0.0028
	1921	-0.00318
	1922	-0.00381
	1923	-0.00451
	1924	-0.00545
	1925	-0.00517
	1926	-0.00473
	1927	-0.00326
	1928	-0.00193
	1929	-0.000415862
	1930	-0.000257825
	1931	3.02117e-05
	1932	0.000328249
	1933	-0.000543714
	1934	-0.00103
	1935	-0.00102
	1936	-0.000499603
	1937	-8.15659e-05
	1938	0.000976471
	1939	0.00188
	1940	0.00213
	1941	0.000770582
	1942	-0.00127
	1943	-0.00319
	1944	-0.00422
	1945	-0.00464
	1946	-0.00461
	1947	-0.00428
	1948	-0.00357
	1949	-0.0036
	1950	-0.0039
	1951	-0.00383
	1952	-0.00276
	1953	-0.00167
	1954	-3.4936e-05
	1955	0.00109
	1956	0.00201
	1957	0.00116
	1958	0.000937212
	1959	0.00266
	1960	0.00369
	1961	0.00411
	1962	0.00464
	1963	0.00471
	1964	0.00163
	1965	-0.000146528
	1966	-0.00103
	1967	-0.000870454
	1968	-0.00118
	1969	-0.00135
	1970	-0.00238
	1971	-0.00257
	1972	-0.00315
	1973	-0.00362
	1974	-0.0036
	1975	-0.00177
	1976	-0.000888121
	1977	-0.000230084
	1978	0.00108
	1979	0.00111
	1980	5.40273e-05
	1981	0.00225
	1982	0.00401
	1983	0.00339
	1984	0.00264
	1985	0.00166
	1986	-0.00227
	1987	-0.00486
	1988	-0.00505
	1989	-0.0046
	1990	-0.00349
	1991	-0.00266
	1992	-0.00231
	1993	-0.00235
	1994	-0.00225
	1995	-0.00224
	1996	-0.00261
	1997	-0.00387
	1998	-0.00388
[truncated: 914 more rows]

## Sheet: Fig. 2a
Fig. 2a: Concentration-responses for Mac1 inhibition by ADPR derivatives with modifications of the adenosine ribose. See also Supplementary Tab. 2
	Compound	ADPR						Compound	ADPRP					2´-deoxy-ADPR					2´-F-2´-deoxy-ADPR
	log M	% Inhibition			log IC50			log M	% Inhibition			log IC50		% Inhibition			log IC50		% Inhibition			log IC50
		Mean	SD	N	Mean	SD			Mean	SD	N	Mean	SD	Mean	SD	N	Mean	SD	Mean	SD	N	Mean	SD
	-3.52288	94.5887	3.82782	3	-4.6	0.05		-3.39794	89.8477	8.64566	3	-4.43	0.19	88.1767	3.0304	3	-4.4	0.04	87.1166	1.68291	3	-4.31	0.11
	-4.04576	81.3046	2.26527	3				-3.92082	79.453	11.3769	3			75.5124	1.12184	3			72.4329	5.24004	3
	-4.52288	54.9892	3.84059	3				-4.39794	52.8171	11.3008	3			51.6022	2.69901	3			45.6659	7.7159	3
	-5.04576	22.3492	4.92489	3				-4.92082	22.4835	7.40452	3			21.6544	1.72315	3			18.2812	4.05846	3
	-5.52288	9.89506	2.26662	3				-5.39794	8.21272	3.12569	3			8.41158	1.35605	3			6.87298	2.0189	3
	-6.04576	3.40352	0.947308	3				-5.92082	2.0223	1.09961	3			2.28378	1.16857	3			1.92235	0.721265	3
	-6.52288	1.5941	1.08073	3				-6.39794	0.882687	1.1466	3			0.521671	1.9157	3			0.13661	0.681064	3

## Sheet: Fig. 2b
Fig. 2b: ITC data for the binding of wildtype Mac1 towards ADPRP (25°C, one site binding model). See also Supplementary Tab. 2
	Receptor	Ligand	KD (µM)	ΔH (kcal mol-1)	TΔS (kcal mol-1)
	WT Mac1	ADPRP	35.9712	-11700	-5635
			35.3357	-11320	-5247
			34.2466	-11500	-5396
	sec	µcal sec-1		Molar Ratio	cal mol-1 of injectant
	5	-0.000472046		0.18596	-5976.15
	6	-0.000709825		0.33637	-5388.06
	7	-0.00108		0.48823	-4820.92
	8	-0.00122		0.64155	-4310.73
	9	-0.000973162		0.79633	-3712.59
	10	-0.00124		0.95257	-3361.67
	11	-0.000578721		1.11026	-2957.17
	12	-7.64999e-05		1.26941	-2617.81
	13	0.000765721		1.43002	-2208.44
	14	0.00141		1.59209	-1947.77
	15	0.00267		1.75561	-1699.07
	16	0.00333		1.92059	-1460.95
	17	0.00363		2.08703	-1330.34
	18	0.00368		2.25492	-1178.23
	19	0.00328		2.42428	-1073.69
	20	0.00213		2.59509	-1015.73
	21	0.00159		2.76736	-818.656
	22	0.0012		2.94108	-727.029
	23	0.00154
	24	0.00193
	25	0.00194
	26	0.00206
	27	0.00223
	28	0.00187
	29	0.00143
	30	0.00123
	31	0.000145696
	32	-0.001
	33	-0.00205
	34	-0.00333
	35	-0.00413
	36	-0.00461
	37	-0.00434
	38	-0.00409
	39	-0.00348
	40	-0.0037
	41	-0.00308
	42	-0.00241
	43	-0.0015
	44	6.45667e-05
	45	0.000646788
	46	0.00182
	47	0.00389
	48	0.00498
	49	0.005
	50	0.00708
	51	0.00742
	52	0.00633
	53	0.00494
	54	0.00455
	55	0.00337
	56	0.00146
	57	0.000753438
	58	0.00207
	59	0.00177
	60	0.00171
	61	0.00252
	62	0.000304542
	63	-0.02758
	64	-0.07006
	65	-0.10929
	66	-0.13914
	67	-0.15894
	68	-0.14848
	69	-0.11956
	70	-0.09205
	71	-0.07249
	72	-0.05929
	73	-0.05073
	74	-0.04333
	75	-0.03775
	76	-0.03345
	77	-0.02943
	78	-0.02592
	79	-0.02342
	80	-0.02034
	81	-0.01751
	82	-0.01501
	83	-0.01308
	84	-0.01112
	85	-0.01058
	86	-0.01084
	87	-0.01074
	88	-0.0114
	89	-0.01186
	90	-0.01137
	91	-0.01062
	92	-0.01081
	93	-0.00932
	94	-0.00853
	95	-0.00823
	96	-0.00655
	97	-0.00481
	98	-0.00363
	99	-0.00308
	100	-0.0022
	101	-0.00137
	102	-0.000846625
	103	-0.00107
	104	-0.000202183
	105	0.000680038
	106	0.0013
	107	0.00182
	108	0.00256
	109	0.0025
	110	0.00217
	111	0.00119
	112	0.000385583
	113	-0.00122
	114	-0.00241
	115	-0.00392
	116	-0.0044
	117	-0.00585
	118	-0.0051
	119	-0.00411
	120	-0.0024
	121	-0.00187
	122	-0.00105
	123	-0.00138
	124	-0.00185
	125	-0.00268
	126	-0.00317
	127	-0.00257
	128	-0.00171
	129	-0.0015
	130	-0.000354442
	131	0.000177779
	132	0
	133	-0.000655
	134	-0.00091
	135	-0.00239
	136	-0.00206
	137	-0.00169
	138	-0.00048
	139	0.000255
	140	0.00084
	141	0.00117
	142	0.00087
	143	0.000245
	144	-0.00012
	145	-0.000155
	146	-7e-05
	147	0.000285
	148	0.00059
	149	0.000975
	150	0.0013
	151	0.00109
	152	0.00104
	153	0.000825
	154	0.00022
	155	6.5e-05
	156	0
	157	0
	158	9.55556e-05
	159	1.11111e-05
	160	-0.000553333
	161	-0.000877778
	162	-0.00135
	163	-0.00162
	164	-0.00158
	165	-0.000655556
	166	0
	167	0.000581135
	168	0.00049227
	169	0.00118
	170	0.00117
	171	0.00104
	172	0.00257
	173	0.00412
	174	0.00605
	175	0.00759
	176	0.00762
	177	0.00722
	178	0.00521
	179	0.00136
	180	-0.00255
	181	-0.00505
	182	-0.00829
	183	-0.00824
	184	-0.00702
	185	-0.00603
	186	-0.00523
	187	-0.00421
	188	-0.00476
	189	-0.00476
	190	-0.00374
	191	-0.00391
	192	-0.00344
	193	-0.00239
	194	-0.00223
	195	-0.00277
	196	-0.00146
	197	-0.000544823
	198	-0.00111
	199	-0.0017
	200	-0.00168
	201	-0.0022
	202	-0.00272
	203	-0.000978014
	204	0.00103
	205	0.00273
	206	0.00377
	207	0.00275
	208	0.00078766
	209	-0.000281206
	210	0.000189929
	211	0.00183
	212	-0.00376
	213	-0.05178
	214	-0.1523
	215	-0.29726
	216	-0.4661
	217	-0.60966
	218	-0.67958
	219	-0.6714
	220	-0.60282
	221	-0.50358
	222	-0.41973
	223	-0.36699
	224	-0.33904
	225	-0.32487
	226	-0.31275
	227	-0.29589
	228	-0.27421
	229	-0.24913
	230	-0.22291
	231	-0.19836
	232	-0.1759
	233	-0.15547
	234	-0.13883
	235	-0.12463
	236	-0.11286
	237	-0.10235
	238	-0.09293
	239	-0.08338
	240	-0.07405
	241	-0.06548
	242	-0.05823
	243	-0.05359
	244	-0.04984
	245	-0.04615
	246	-0.04282
	247	-0.04028
	248	-0.03634
	249	-0.03348
	250	-0.03278
	251	-0.03144
	252	-0.0301
	253	-0.02843
	254	-0.0266
	255	-0.0233
	256	-0.02173
	257	-0.02067
	258	-0.01954
	259	-0.01731
	260	-0.01618
	261	-0.01428
	262	-0.01276
	263	-0.01234
	264	-0.01041
	265	-0.00948
	266	-0.00827
	267	-0.00643
	268	-0.00526
	269	-0.00548
	270	-0.00486
	271	-0.00425
	272	-0.00406
	273	-0.00354
	274	-0.00417
	275	-0.00476
	276	-0.00583
	277	-0.00746
	278	-0.00812
	279	-0.00921
	280	-0.00983
	281	-0.0099
	282	-0.00858
	283	-0.00834
	284	-0.00736
	285	-0.00632
	286	-0.00451
	287	-0.00383
	288	-0.0032
	289	-0.00157
	290	-0.000229291
	291	-0.000208156
	292	0.000462979
	293	0.00165
	294	0.000935248
	295	0.000116383
	296	-2.48227e-06
	297	-0.000221348
	298	-0.000620213
	299	-0.000799078
	300	-0.000877943
	301	-0.00148
	302	-0.00162
	303	-0.00217
	304	-0.00176
	305	-0.00105
	306	-0.000671135
	307	0
	308	0
	309	-0.000323054
	310	-0.000426108
	311	0.000900838
	312	0.00214
	313	0.00259
	314	0.00288
	315	0.00314
	316	0.0021
	317	0.000982515
	318	0.000549461
	319	0.000806407
	320	0.000143353
	321	0.000200299
	322	-0.000292755
	323	-2.58088e-05
	324	4.11373e-05
	325	0.000358083
	326	-0.00108
	327	-0.00153
	328	-0.0024
	329	-0.0025
	330	-0.00235
	331	-0.0016
	332	-0.00182
	333	-0.0028
	334	-0.00364
	335	-0.00489
	336	-0.00527
	337	-0.00469
	338	-0.00377
	339	-0.0024
	340	-0.00157
	341	-0.0011
	342	-0.0023
	343	-0.00229
	344	-0.00263
	345	-0.00192
	346	-0.000736049
	347	0.000530897
	348	0.000257843
	349	0.000424789
	350	0.000611735
	351	0.000488682
	352	4.56276e-05
	353	0.0016
	354	0.00157
	355	0.00147
	356	0.00175
	357	0.00258
	358	0.000957304
	359	-0.00019575
	360	-0.00173
	361	-0.00327
	362	-0.01093
	363	-0.05349
	364	-0.14197
	365	-0.26789
	366	-0.41573
	367	-0.54328
	368	-0.6054
	369	-0.5968
	370	-0.53613
	371	-0.4467
	372	-0.37053
	373	-0.32331
	374	-0.30084
	375	-0.28943
	376	-0.28108
	377	-0.26797
	378	-0.25115
	379	-0.23011
	380	-0.20865
	381	-0.18809
	382	-0.1695
	383	-0.15262
	384	-0.13716
	385	-0.12314
	386	-0.11084
	387	-0.09924
	388	-0.08841
	389	-0.07907
	390	-0.07113
	391	-0.06316
	392	-0.05758
	393	-0.05196
	394	-0.04668
	395	-0.04088
	396	-0.03637
	397	-0.03266
	398	-0.02923
	399	-0.02641
	400	-0.0253
	401	-0.02386
	402	-0.02154
	403	-0.02021
	404	-0.01848
	405	-0.01662
	406	-0.01606
	407	-0.01605
	408	-0.01661
	409	-0.0175
	410	-0.0191
	411	-0.01864
	412	-0.01774
	413	-0.01582
	414	-0.01425
	415	-0.01244
	416	-0.011
	417	-0.00948
	418	-0.00845
	419	-0.00782
	420	-0.00708
	421	-0.00632
	422	-0.0062
	423	-0.0056
	424	-0.00493
	425	-0.00325
	426	-0.00321
	427	-0.00245
	428	-0.00302
	429	-0.00357
	430	-0.00544
	431	-0.00522
	432	-0.00546
	433	-0.00521
	434	-0.00433
	435	-0.00316
	436	-0.00228
	437	-0.00206
	438	-0.00297
	439	-0.00392
	440	-0.00435
	441	-0.00586
	442	-0.00636
	443	-0.00442
	444	-0.00359
	445	-0.00224
	446	-0.00134
	447	-0.000404495
	448	-0.000477548
	449	0.000479398
	450	0.000606344
	451	0.00104
	452	0.000750236
	453	-0.000492818
	454	-0.00246
	455	-0.00471
	456	-0.00607
	457	-0.0064
	458	-0.00641
	459	-0.00557
	460	-0.00399
	461	-0.00377
	462	-0.00395
	463	-0.00241
	464	-0.00253
	465	-0.0033
	466	-0.00336
	467	-0.00331
	468	-0.00409
	469	-0.00391
	470	-0.00382
	471	-0.0049
	472	-0.00579
	473	-0.00723
	474	-0.00785
	475	-0.00732
	476	-0.00512
	477	-0.00397
	478	-0.00211
	479	-0.00046222
	480	1.47262e-05
	481	-0.00109
	482	-0.000991382
	483	-0.000564436
	484	-0.00133
	485	-0.00142
	486	-0.000313597
	487	-0.000136651
	488	-0.000279705
	489	0.000587241
	490	0.00117
	491	0.00141
	492	0.00148
	493	0.00178
	494	0.00129
	495	0.00123
	496	0.00125
	497	0.00087281
	498	0.000399756
	499	0.000156702
	500	-0.00105
	501	-0.00221
	502	-0.00109
	503	-0.00221
	504	-0.00291
	505	-0.00292
	506	-0.00323
	507	-0.00486
	508	-0.00507
	509	-0.00465
	510	-0.00498
	511	-0.00496
	512	-0.00561
	513	-0.02929
	514	-0.09465
	515	-0.19585
	516	-0.32274
	517	-0.44797
	518	-0.52621
	519	-0.54022
	520	-0.50162
	521	-0.42879
	522	-0.35461
	523	-0.30354
	524	-0.2757
	525	-0.26234
	526	-0.25352
	527	-0.24348
	528	-0.23045
	529	-0.21308
	530	-0.19402
	531	-0.1749
	532	-0.15626
	533	-0.13946
	534	-0.12375
	535	-0.11012
	536	-0.09974
	537	-0.09016
	538	-0.08044
	539	-0.07298
	540	-0.06614
	541	-0.05921
	542	-0.05321
	543	-0.04924
	544	-0.04564
	545	-0.04197
	546	-0.03901
	547	-0.03597
	548	-0.03136
	549	-0.02825
	550	-0.02508
	551	-0.02146
	552	-0.01807
	553	-0.0163
	554	-0.01349
	555	-0.0119
	556	-0.01167
	557	-0.01297
	558	-0.01392
	559	-0.01569
	560	-0.01681
	561	-0.01642
	562	-0.01642
	563	-0.01686
	564	-0.01623
	565	-0.01536
	566	-0.01577
	567	-0.01545
	568	-0.01567
	569	-0.01514
	570	-0.01507
	571	-0.01282
	572	-0.01196
	573	-0.01024
	574	-0.00893
	575	-0.00734
	576	-0.00728
	577	-0.00624
	578	-0.00458
	579	-0.00441
	580	-0.0036
	581	-0.00289
	582	-0.00191
	583	-0.00218
	584	-0.00226
	585	-0.00263
	586	-0.00349
	587	-0.00406
	588	-0.00436
	589	-0.00404
	590	-0.0043
	591	-0.00386
	592	-0.00379
	593	-0.00424
	594	-0.00368
	595	-0.00283
	596	-0.0028
	597	-0.00227
	598	-5.63606e-06
	599	0.00057131
	600	0.00115
	601	0.00128
	602	0.00135
	603	0.000479094
	604	0.00039604
	605	6.29865e-05
	606	0.000969933
	607	0.00115
	608	0.000513825
	609	0.000130771
	610	-0.00123
	611	-0.00359
	612	-0.0058
	613	-0.00787
	614	-0.00901
	615	-0.00941
	616	-0.0098
	617	-0.00937
	618	-0.00762
	619	-0.00691
	620	-0.00559
	621	-0.00363
	622	-0.00169
	623	-0.000751984
	624	0.00118
	625	0.00292
	626	0.00455
	627	0.00462
	628	0.00478
	629	0.00341
	630	0.000876639
	631	-0.000886415
	632	-0.00239
	633	-0.00308
	634	-0.0045
	635	-0.00376
	636	-0.00438
	637	-0.004
	638	-0.00392
	639	-0.00266
	640	-0.00234
	641	-0.000896955
	642	-0.000320008
	643	-9.30623e-05
	644	0.000633884
	645	0.00072083
	646	0.00139
	647	0.0027
	648	0.00314
	649	0.00377
	650	0.00382
	651	0.00267
	652	0.000969452
	653	-0.000333602
	654	-0.00247
	655	-0.00313
	656	-0.00423
	657	-0.00532
	658	-0.00668
	659	-0.0083
	660	-0.01016
	661	-0.01115
	662	-0.01298
	663	-0.03823
	664	-0.09921
	665	-0.19091
	666	-0.30351
	667	-0.41093
	668	-0.47331
	669	-0.47968
	670	-0.44267
	671	-0.37724
	672	-0.31301
	673	-0.26999
	674	-0.24602
	675	-0.23288
	676	-0.22352
	677	-0.21203
	678	-0.19651
	679	-0.1796
	680	-0.16139
	681	-0.14388
	682	-0.12993
	683	-0.11731
	684	-0.10534
	685	-0.09555
	686	-0.08703
	687	-0.07976
	688	-0.0736
	689	-0.06825
	690	-0.06432
	691	-0.06129
	692	-0.05653
	693	-0.05307
	694	-0.05033
	695	-0.04624
	696	-0.04154
	697	-0.03829
	698	-0.03457
	699	-0.03025
	700	-0.02702
	701	-0.02518
	702	-0.02266
	703	-0.02043
	704	-0.01862
	705	-0.01728
	706	-0.01587
	707	-0.01442
	708	-0.01258
	709	-0.01147
	710	-0.00876
	711	-0.00657
	712	-0.00481
	713	-0.00295
	714	-0.00172
	715	-0.00232
	716	-0.00338
	717	-0.00515
	718	-0.00735
	719	-0.00911
	720	-0.00982
	721	-0.00852
	722	-0.00798
	723	-0.00815
	724	-0.00705
	725	-0.0075
	726	-0.00887
	727	-0.00831
	728	-0.00683
	729	-0.00624
	730	-0.00429
	731	-0.00296
	732	-0.0028
	733	-0.0037
	734	-0.00383
	735	-0.00434
	736	-0.00436
	737	-0.0043
	738	-0.00375
	739	-0.00363
	740	-0.00317
	741	-0.00327
	742	-0.00343
	743	-0.0028
	744	-0.00191
	745	-0.00149
	746	-0.00207
	747	-0.00204
	748	-0.0022
	749	-0.00273
	750	-0.00306
	751	-0.00216
	752	-0.00235
	753	-0.00365
	754	-0.00394
	755	-0.00511
	756	-0.0056
	757	-0.00555
	758	-0.00527
	759	-0.00554
	760	-0.005
	761	-0.00534
	762	-0.0065
	763	-0.00667
	764	-0.00726
	765	-0.00795
	766	-0.00809
	767	-0.00709
	768	-0.00626
	769	-0.00555
	770	-0.0044
	771	-0.00274
	772	-0.000377018
	773	0.00154
	774	0.00278
	775	0.00327
	776	0.00393
	777	0.00273
	778	0.00209
	779	0.00161
	780	0.00182
	781	0.000445497
	782	0.00107
	783	0.000749389
	784	0.000316335
	785	-0.000536719
	786	7.02275e-05
	787	-0.000872826
	788	-0.00085588
	789	-0.0018
	790	-0.00202
	791	-0.00326
	792	-0.00458
	793	-0.00579
	794	-0.00519
	795	-0.00563
	796	-0.00583
	797	-0.00457
	798	-0.00445
	799	-0.00411
	800	-0.00331
	801	-0.00254
	802	-0.00229
	803	-0.00225
	804	-0.0025
	805	-0.0023
	806	-0.00206
	807	-0.00184
	808	-0.000526959
	809	-5.00126e-05
	810	1.69334e-05
	811	-0.00047612
	812	-0.00151
	813	-0.02244
	814	-0.07433
	815	-0.15495
	816	-0.25495
	817	-0.35284
	818	-0.41322
	819	-0.42347
	820	-0.39292
	821	-0.33681
	822	-0.28062
	823	-0.24141
	824	-0.22016
	825	-0.20859
	826	-0.19982
	827	-0.18945
	828	-0.17734
	829	-0.16168
	830	-0.14634
	831	-0.13136
	832	-0.11735
	833	-0.10502
	834	-0.09427
	835	-0.08456
	836	-0.07667
	837	-0.07116
	838	-0.06487
	839	-0.06111
	840	-0.0578
	841	-0.0543
	842	-0.04968
	843	-0.04612
	844	-0.04225
	845	-0.03795
	846	-0.03364
	847	-0.03049
	848	-0.02778
	849	-0.02543
	850	-0.02399
	851	-0.02358
	852	-0.02318
	853	-0.02223
	854	-0.02057
	855	-0.01871
	856	-0.01691
	857	-0.01536
	858	-0.01473
	859	-0.01387
	860	-0.01254
	861	-0.01188
	862	-0.011
	863	-0.01058
	864	-0.01024
	865	-0.01014
	866	-0.00936
	867	-0.00811
	868	-0.00621
	869	-0.00561
	870	-0.00556
	871	-0.00524
	872	-0.00504
	873	-0.00521
	874	-0.00577
	875	-0.00502
	876	-0.00468
	877	-0.00464
	878	-0.00466
	879	-0.00376
	880	-0.004
	881	-0.00421
	882	-0.00376
	883	-0.0035
	884	-0.00421
	885	-0.00576
	886	-0.00688
	887	-0.00798
	888	-0.00906
	889	-0.00897
	890	-0.00749
	891	-0.00601
	892	-0.00617
	893	-0.00519
	894	-0.00415
	895	-0.00305
	896	-0.00234
	897	-0.000838757
	898	-0.000181811
	899	-7.48652e-05
	900	-0.000687919
	901	-0.00147
	902	-0.00201
	903	-0.00348
	904	-0.00364
	905	-0.00268
	906	-0.0021
	907	-0.00164
	908	-0.00105
	909	-0.00133
	910	-0.00282
	911	-0.00313
	912	-0.00373
	913	-0.00402
	914	-0.00462
	915	-0.00474
	916	-0.00512
	917	-0.00509
	918	-0.00398
	919	-0.00309
	920	-0.00278
	921	-0.00295
	922	-0.00257
	923	-0.00253
	924	-0.00258
	925	-0.00238
	926	-0.00172
	927	-0.00204
	928	-0.00262
	929	-0.00274
	930	-0.00367
	931	-0.00432
	932	-0.00446
	933	-0.0041
	934	-0.004
	935	-0.00278
	936	-0.00254
	937	-0.00227
	938	-0.00335
	939	-0.00406
	940	-0.00463
	941	-0.00421
	942	-0.00461
	943	-0.00402
	944	-0.00309
	945	-0.00223
	946	-0.00185
	947	-0.0015
	948	-0.00148
	949	-0.00155
	950	-0.00227
	951	-0.00272
	952	-0.00226
	953	-0.00172
	954	-0.00157
	955	-0.00133
	956	-0.00246
	957	-0.00334
	958	-0.0042
	959	-0.00524
	960	-0.00633
	961	-0.00556
	962	-0.00436
	963	-0.01747
	964	-0.05816
	965	-0.12388
	966	-0.20845
	967	-0.29683
	968	-0.35515
	969	-0.36972
	970	-0.34786
	971	-0.30173
	972	-0.25046
	973	-0.21452
	974	-0.19331
	975	-0.18186
	976	-0.17461
	977	-0.16756
	978	-0.15748
	979	-0.14578
	980	-0.13315
	981	-0.12092
	982	-0.10836
	983	-0.0977
	984	-0.08897
	985	-0.08123
	986	-0.07287
	987	-0.06658
	988	-0.06068
	989	-0.05463
	990	-0.04895
	991	-0.04491
	992	-0.04102
	993	-0.03734
	994	-0.03478
	995	-0.0324
	996	-0.02977
	997	-0.027
	998	-0.02539
	999	-0.02343
	1000	-0.02259
	1001	-0.02211
	1002	-0.02192
	1003	-0.02099
	1004	-0.02025
	1005	-0.01994
	1006	-0.01974
	1007	-0.01847
	1008	-0.01744
	1009	-0.01594
	1010	-0.01368
	1011	-0.01177
	1012	-0.01128
	1013	-0.0108
	1014	-0.00952
	1015	-0.00904
	1016	-0.00763
	1017	-0.00526
	1018	-0.00327
	1019	-0.00203
	1020	-0.000844389
	1021	-0.00121
	1022	-0.00273
	1023	-0.00486
	1024	-0.00692
	1025	-0.00882
	1026	-0.01056
	1027	-0.01165
	1028	-0.01133
	1029	-0.01194
	1030	-0.01084
	1031	-0.00987
	1032	-0.00904
	1033	-0.00887
	1034	-0.00722
	1035	-0.00678
	1036	-0.00553
	1037	-0.00366
	1038	-0.00223
	1039	-0.00167
	1040	-0.000835468
	1041	7.14785e-05
	1042	0.000218425
	1043	0.00101
	1044	0.00132
	1045	0.00183
	1046	0.00236
	1047	0.00432
	1048	0.00496
	1049	0.00571
	1050	0.00589
	1051	0.00532
	1052	0.00281
	1053	0.00161
	1054	-0.000298222
	1055	-0.00212
	1056	-0.00362
	1057	-0.00575
	1058	-0.00873
	1059	-0.00961
	1060	-0.01005
	1061	-0.01151
	1062	-0.0115
	1063	-0.01045
	1064	-0.00998
	1065	-0.01007
	1066	-0.00906
	1067	-0.00834
	1068	-0.00767
	1069	-0.00787
	1070	-0.00802
	1071	-0.00712
	1072	-0.00517
	1073	-0.00342
	1074	-0.00189
	1075	-6.23547e-05
	1076	0.00168
	1077	0.00179
	1078	0.00167
	1079	0.00118
	1080	0.00126
	1081	-0.000250678
	1082	-0.00123
	1083	-0.00219
	1084	-0.00182
	1085	-0.0023
	1086	-0.00231
	1087	-0.00187
	1088	-0.00143
	1089	-0.0016
	1090	-0.00141
	1091	-0.00172
	1092	-0.00127
	1093	-0.000727325
	1094	-0.000390379
	1095	0.000386567
	1096	0.00122
	1097	0.00183
	1098	0.00223
	1099	0.0022
	1100	0.0018
	1101	0.00159
	1102	0.00039519
	1103	-0.000557864
	1104	-0.00185
	1105	-0.0039
	1106	-0.00482
	1107	-0.0062
	1108	-0.00792
	1109	-0.00871
	1110	-0.00801
	1111	-0.00878
	1112	-0.00954
	1113	-0.01789
	1114	-0.04967
	1115	-0.10529
	1116	-0.17845
	1117	-0.25494
	1118	-0.31146
	1119	-0.3295
	1120	-0.31403
	1121	-0.27355
	1122	-0.22687
	1123	-0.19107
	1124	-0.17017
	1125	-0.15893
	1126	-0.15296
	1127	-0.14609
	1128	-0.13817
	1129	-0.12736
	1130	-0.1151
	1131	-0.10182
	1132	-0.09068
	1133	-0.08165
	1134	-0.07363
	1135	-0.06806
	1136	-0.06417
	1137	-0.05997
	1138	-0.05504
	1139	-0.05165
	1140	-0.04776
	1141	-0.04438
	1142	-0.04155
	1143	-0.03949
	1144	-0.03738
	1145	-0.03607
	1146	-0.03358
	1147	-0.03077
	1148	-0.02763
	1149	-0.02466
	1150	-0.02038
	1151	-0.01733
	1152	-0.0159
	1153	-0.01485
	1154	-0.01376
	1155	-0.0139
	1156	-0.01358
	1157	-0.0137
	1158	-0.01246
	1159	-0.0118
	1160	-0.01057
	1161	-0.00912
	1162	-0.00718
	1163	-0.00626
	1164	-0.00565
	1165	-0.00554
	1166	-0.006
	1167	-0.00607
	1168	-0.00628
	1169	-0.00566
	1170	-0.00438
	1171	-0.0038
	1172	-0.00326
	1173	-0.00321
	1174	-0.0026
	1175	-0.00311
	1176	-0.00401
	1177	-0.00392
	1178	-0.00402
	1179	-0.00532
	1180	-0.0057
	1181	-0.00507
	1182	-0.00567
	1183	-0.00547
	1184	-0.00446
	1185	-0.00441
	1186	-0.00513
	1187	-0.00518
	1188	-0.00505
	1189	-0.0054
	1190	-0.00484
	1191	-0.00338
	1192	-0.00376
	1193	-0.0043
	1194	-0.00389
	1195	-0.00412
	1196	-0.00504
	1197	-0.00432
	1198	-0.00409
	1199	-0.0042
	1200	-0.00392
	1201	-0.00285
	1202	-0.00288
	1203	-0.00251
	1204	-0.00204
	1205	-0.00287
	1206	-0.00431
	1207	-0.00434
	1208	-0.00463
	1209	-0.00531
	1210	-0.00389
	1211	-0.00105
	1212	0.00173
	1213	0.00514
	1214	0.00813
	1215	0.00918
	1216	0.00955
	1217	0.0086
	1218	0.00683
	1219	0.00459
	1220	0.0038
	1221	0.00144
	1222	-0.00129
	1223	-0.0028
	1224	-0.00289
	1225	-0.00466
	1226	-0.00556
	1227	-0.00525
	1228	-0.00504
	1229	-0.007
	1230	-0.00736
	1231	-0.00619
	1232	-0.00571
	1233	-0.00728
	1234	-0.00642
	1235	-0.00638
	1236	-0.00822
	1237	-0.00981
	1238	-0.00869
	1239	-0.00825
	1240	-0.0071
	1241	-0.00485
	1242	-0.00119
	1243	0.00108
	1244	0.00274
	1245	0.00448
	1246	0.0057
	1247	0.00544
	1248	0.00487
	1249	0.00382
	1250	0.00279
	1251	0.00173
	1252	0.000807102
	1253	-0.00106
	1254	-0.00302
	1255	-0.00477
	1256	-0.00752
	1257	-0.00927
	1258	-0.00998
	1259	-0.00869
	1260	-0.0084
	1261	-0.0074
	1262	-0.00664
	1263	-0.01308
	1264	-0.04035
	1265	-0.08766
	1266	-0.15034
	1267	-0.21891
	1268	-0.27031
	1269	-0.28845
	1270	-0.27482
	1271	-0.23965
	1272	-0.19637
	1273	-0.16254
	1274	-0.14214
	1275	-0.13217
	1276	-0.12756
	1277	-0.1232
	1278	-0.11741
	1279	-0.10996
	1280	-0.10155
	1281	-0.09201
	1282	-0.08407
	1283	-0.07681
	1284	-0.0702
	1285	-0.06485
	1286	-0.06031
	1287	-0.0562
	1288	-0.05223
	1289	-0.04813
	1290	-0.0439
	1291	-0.04043
	1292	-0.0368
	1293	-0.03445
	1294	-0.03266
	1295	-0.03126
	1296	-0.02926
	1297	-0.0279
	1298	-0.02575
	1299	-0.02317
	1300	-0.02086
	1301	-0.01888
	1302	-0.01651
	1303	-0.01388
	1304	-0.01277
	1305	-0.01186
	1306	-0.01111
	1307	-0.01094
	1308	-0.01137
	1309	-0.01254
	1310	-0.01293
	1311	-0.01335
	1312	-0.01314
	1313	-0.01318
	1314	-0.01147
	1315	-0.01004
	1316	-0.00913
	1317	-0.0085
	1318	-0.00849
	1319	-0.00951
	1320	-0.00932
	1321	-0.00934
	1322	-0.0086
	1323	-0.00691
	1324	-0.0044
	1325	-0.00496
	1326	-0.00504
	1327	-0.00502
	1328	-0.00399
	1329	-0.00437
	1330	-0.00291
	1331	-0.00224
	1332	-0.00201
	1333	-0.00376
	1334	-0.00393
	1335	-0.0044
	1336	-0.0043
	1337	-0.00387
	1338	-0.00327
	1339	-0.00264
	1340	-0.00196
	1341	-0.00198
	1342	-0.00292
	1343	-0.0024
	1344	-0.00182
	1345	-0.0013
	1346	0.000490034
	1347	0.00209
	1348	0.00245
	1349	0.00197
	1350	0.00127
	1351	6.47641e-05
	1352	-0.00029829
	1353	-0.000251344
	1354	-0.000714398
	1355	-0.000627452
	1356	-0.000640505
	1357	-0.00107
	1358	-0.00217
	1359	-0.00189
	1360	-0.0021
	1361	-0.00273
	1362	-0.00364
	1363	-0.00451
	1364	-0.00569
	1365	-0.00664
	1366	-0.00614
	1367	-0.00568
	1368	-0.00427
	1369	-0.00287
	1370	-0.00134
	1371	-0.0014
	1372	-0.0011
	1373	-0.00175
	1374	-0.00301
	1375	-0.00483
	1376	-0.00611
	1377	-0.00727
	1378	-0.00833
	1379	-0.00919
	1380	-0.00905
	1381	-0.00857
	1382	-0.00814
	1383	-0.00748
	1384	-0.00638
	1385	-0.00561
	1386	-0.00474
	1387	-0.00413
	1388	-0.00289
	1389	-0.00196
	1390	-0.00119
	1391	-0.000607393
	1392	0.000609553
	1393	0.0005465
	1394	1.34457e-05
	1395	0.000260392
	1396	-5.26622e-05
	1397	-0.00149
	1398	-0.0017
	1399	-0.00188
	1400	-0.00304
	1401	-0.00318
	1402	-0.00302
	1403	-0.00362
	1404	-0.00366
	1405	-0.00333
	1406	-0.00337
	1407	-0.00278
	1408	-0.00203
	1409	-0.00143
	1410	-0.000375417
	1411	-0.000198471
	1412	-0.000311525
	1413	-0.00458
	1414	-0.02458
	1415	-0.06343
	1416	-0.11679
	1417	-0.17876
	1418	-0.22931
	1419	-0.25294
	1420	-0.24882
	1421	-0.22274
	1422	-0.18522
	1423	-0.15432
	1424	-0.134
	1425	-0.12302
	1426	-0.11709
	1427	-0.11297
	1428	-0.10708
	1429	-0.09928
	1430	-0.0906
	1431	-0.08188
	1432	-0.07341
	1433	-0.0649
	1434	-0.05975
	1435	-0.05446
	1436	-0.05093
	1437	-0.04627
	1438	-0.04364
	1439	-0.03976
	1440	-0.03677
	1441	-0.03384
	1442	-0.03181
	1443	-0.0287
	1444	-0.02588
	1445	-0.02392
	1446	-0.02169
	1447	-0.01989
	1448	-0.01945
	1449	-0.01916
	1450	-0.01862
	1451	-0.01771
	1452	-0.01731
	1453	-0.0171
	1454	-0.01543
	1455	-0.01349
	1456	-0.01158
	1457	-0.01007
	1458	-0.00936
	1459	-0.00905
	1460	-0.00915
	1461	-0.00958
	1462	-0.00925
	1463	-0.00758
	1464	-0.00673
	1465	-0.00572
	1466	-0.00485
	1467	-0.0037
	1468	-0.004
	1469	-0.00428
	1470	-0.00401
	1471	-0.00381
	1472	-0.00558
	1473	-0.00588
	1474	-0.00708
	1475	-0.00793
	1476	-0.00855
	1477	-0.00855
	1478	-0.00849
	1479	-0.00704
	1480	-0.00637
	1481	-0.00575
	1482	-0.00483
	1483	-0.0046
	1484	-0.00397
	1485	-0.00325
	1486	-0.00189
	1487	-0.001
	1488	0.0012
	1489	0.000973324
	1490	0.001
	1491	0.000127216
	1492	0.000154162
	1493	-0.0012
	1494	-0.00136
	1495	-0.00243
	1496	-0.00344
	1497	-0.00444
	1498	-0.00477
	1499	-0.00538
	1500	-0.00468
	1501	-0.00407
	1502	-0.00352
	1503	-0.00344
	1504	-0.00374
	1505	-0.00387
	1506	-0.00366
	1507	-0.00258
	1508	-0.000924701
	1509	0.00155
	1510	0.00312
	1511	0.00415
	1512	0.00364
	1513	0.00204
	1514	0.000716976
	1515	-0.000856078
	1516	-0.00265
	1517	-0.00475
	1518	-0.00605
	1519	-0.00721
	1520	-0.00838
	1521	-0.00839
	1522	-0.00838
	1523	-0.00767
	1524	-0.00781
	1525	-0.00762
	1526	-0.00795
	1527	-0.00643
	1528	-0.00503
	1529	-0.00476
	1530	-0.00523
	1531	-0.00465
	1532	-0.00513
	1533	-0.00644
	1534	-0.00597
	1535	-0.0043
	1536	-0.0038
	1537	-0.00331
	1538	-0.00182
	1539	-0.00131
	1540	-0.00165
	1541	-0.00118
	1542	-0.00124
	1543	-0.0011
	1544	-0.00124
	1545	-0.000847696
	1546	-0.00088075
	1547	-0.000443804
	1548	-0.00213
	1549	-0.00286
	1550	-0.00492
	1551	-0.00642
	1552	-0.00645
	1553	-0.0058
	1554	-0.00524
	1555	-0.00356
	1556	-0.00293
	1557	-0.00374
	1558	-0.00404
	1559	-0.00382
	1560	-0.00327
	1561	-0.00216
	1562	-0.000989612
	1563	-0.00145
	1564	-0.01464
	1565	-0.04559
	1566	-0.0914
	1567	-0.14607
	1568	-0.19567
	1569	-0.22291
	1570	-0.22367
	1571	-0.20493
	1572	-0.17324
	1573	-0.14421
	1574	-0.12393
	1575	-0.11205
	1576	-0.10416
	1577	-0.09989
	1578	-0.09395
	1579	-0.08892
	1580	-0.08308
	1581	-0.07707
	1582	-0.07048
	1583	-0.06488
	1584	-0.05784
	1585	-0.05071
	1586	-0.0448
	1587	-0.0394
	1588	-0.03498
	1589	-0.03157
	1590	-0.02972
	1591	-0.02767
	1592	-0.02629
	1593	-0.02499
	1594	-0.02459
	1595	-0.02468
	1596	-0.02372
	1597	-0.02232
	1598	-0.02105
	1599	-0.01916
	1600	-0.01588
	1601	-0.01417
	1602	-0.01246
	1603	-0.01189
	1604	-0.01189
	1605	-0.01234
	1606	-0.01244
	1607	-0.01313
	1608	-0.01233
	1609	-0.01149
	1610	-0.01041
	1611	-0.01011
	1612	-0.00854
	1613	-0.00795
	1614	-0.0077
	1615	-0.00723
	1616	-0.00527
	1617	-0.00426
	1618	-0.00359
	1619	-0.00251
	1620	-0.00239
	1621	-0.0033
	1622	-0.0047
	1623	-0.00466
	1624	-0.0048
	1625	-0.00536
	1626	-0.00584
	1627	-0.00561
	1628	-0.0064
	1629	-0.00692
	1630	-0.00725
	1631	-0.00678
	1632	-0.00641
	1633	-0.00621
	1634	-0.00595
	1635	-0.00511
	1636	-0.00421
	1637	-0.00262
	1638	-0.0012
	1639	0.000155236
	1640	0.000432182
	1641	0.000989128
	1642	7.60741e-05
	1643	-0.00056698
	1644	-0.000930034
	1645	-0.000503088
	1646	-0.000876142
	1647	-0.000639195
	1648	-0.00121
	1649	-0.00196
	1650	-0.00287
	1651	-0.00461
	1652	-0.00543
	1653	-0.00618
	1654	-0.00633
	1655	-0.00606
	1656	-0.00518
	1657	-0.00517
	1658	-0.00417
	1659	-0.00399
	1660	-0.00414
	1661	-0.00336
	1662	-0.0041
	1663	-0.00421
	1664	-0.00397
	1665	-0.00463
	1666	-0.00486
	1667	-0.00362
	1668	-0.0031
	1669	-0.00329
	1670	-0.00159
	1671	-0.00117
	1672	-0.00129
	1673	-0.00165
	1674	-0.00117
	1675	-0.00248
	1676	-0.00372
	1677	-0.00476
	1678	-0.0042
	1679	-0.00507
	1680	-0.00403
	1681	-0.00362
	1682	-0.00259
	1683	-0.00317
	1684	-0.00282
	1685	-0.00344
	1686	-0.00276
	1687	-0.0027
	1688	-0.00127
	1689	-0.00054746
	1690	0.000299486
	1691	0.000856432
	1692	0.00103
	1693	0.000240324
	1694	0.00054727
	1695	-0.000625783
	1696	-0.00111
	1697	-0.00125
	1698	-0.002
	1699	-0.00233
	1700	-0.00149
	1701	-0.00167
	1702	-0.00155
	1703	-0.00153
	1704	-0.0027
	1705	-0.00253
	1706	-0.00261
	1707	-0.00288
	1708	-0.00241
	1709	-0.00201
	1710	-0.00244
	1711	-0.00304
	1712	-0.00299
	1713	-0.00531
	1714	-0.01878
	1715	-0.04814
	1716	-0.09043
	1717	-0.13976
	1718	-0.18198
	1719	-0.20297
	1720	-0.20086
	1721	-0.18015
	1722	-0.14949
	1723	-0.12291
	1724	-0.10498
	1725	-0.09297
	1726	-0.08524
	1727	-0.08033
	1728	-0.07499
	1729	-0.0693
	1730	-0.06471
	1731	-0.05993
	1732	-0.05411
	1733	-0.04941
	1734	-0.04555
	1735	-0.04142
	1736	-0.03702
	1737	-0.03425
	1738	-0.03221
	1739	-0.0292
	1740	-0.02678
	1741	-0.02581
	1742	-0.02479
	1743	-0.02221
	1744	-0.02171
	1745	-0.02095
	1746	-0.01982
	1747	-0.0181
	1748	-0.01731
	1749	-0.01537
	1750	-0.01336
	1751	-0.01184
	1752	-0.0102
	1753	-0.00886
	1754	-0.00826
	1755	-0.00758
	1756	-0.00693
	1757	-0.00645
	1758	-0.00521
	1759	-0.00385
	1760	-0.00375
	1761	-0.00405
	1762	-0.00408
	1763	-0.00491
	1764	-0.00476
	1765	-0.00404
	1766	-0.00298
	1767	-0.00208
	1768	-0.00167
	1769	-0.002
	1770	-0.00231
	1771	-0.00322
	1772	-0.00458
	1773	-0.00475
	1774	-0.00477
	1775	-0.00558
	1776	-0.00541
	1777	-0.00466
	1778	-0.0039
	1779	-0.00312
	1780	-0.00216
	1781	-0.00061842
	1782	-0.000341474
	1783	0.000185472
	1784	-0.000447582
	1785	0.000509364
	1786	-0.00028369
	1787	1.32561e-05
	1788	0.000680202
	1789	0.00194
	1790	0.0015
	1791	0.00217
	1792	0.00154
	1793	-0.000725067
	1794	-0.00267
	1795	-0.00331
	1796	-0.00448
	1797	-0.00423
	1798	-0.00399
	1799	-0.00317
	1800	-0.00422
	1801	-0.00385
	1802	-0.00319
	1803	-0.00244
	1804	-0.00251
	1805	-0.000981714
	1806	-0.000234768
	1807	0.000662178
	1808	0.000859124
	1809	0.00205
	1810	0.00277
	1811	0.00308
	1812	0.00297
	1813	0.00328
	1814	0.00336
	1815	0.0027
	1816	0.00229
	1817	0.000851639
	1818	0.000618585
	1819	-0.000664469
	1820	-0.000587523
	1821	-0.000790577
	1822	-0.000843631
	1823	-0.00101
	1824	-0.000809739
	1825	-0.00123
	1826	-0.00153
	1827	-0.00201
	1828	-0.00292
	1829	-0.0028
	1830	-0.0028
	1831	-0.0023
	1832	-0.00153
	1833	-0.000767224
	1834	-0.00122
	1835	-0.00144
	1836	-0.00194
	1837	-0.00162
	1838	-0.00209
	1839	-0.00212
	1840	-0.0023
	1841	-0.00272
	1842	-0.0038
	1843	-0.00356
	1844	-0.00418
	1845	-0.00395
	1846	-0.00356
	1847	-0.00237
	1848	-0.00305
	1849	-0.003
	1850	-0.0032
	1851	-0.00361
	1852	-0.0049
	1853	-0.00407
	1854	-0.00329
	1855	-0.00197
	1856	-0.000457464
	1857	0.0012
	1858	0.00185
	1859	0.00245
	1860	0.00197
	1861	0.00128
	1862	0.000804212
	1863	0.000171158
	1864	-0.0084
	1865	-0.03026
	1866	-0.06449
	1867	-0.10828
	1868	-0.15041
	1869	-0.17664
	1870	-0.18159
	1871	-0.16838
	1872	-0.14259
	1873	-0.11621
	1874	-0.0965
	1875	-0.08568
	1876	-0.07873
	1877	-0.07383
	1878	-0.0703
	1879	-0.06615
	1880	-0.05934
	1881	-0.0537
	1882	-0.04889
	1883	-0.0426
	1884	-0.03844
	1885	-0.03444
	1886	-0.03124
	1887	-0.02796
	1888	-0.02625
	1889	-0.02428
	1890	-0.02395
	1891	-0.02274
	1892	-0.02096
	1893	-0.02003
	1894	-0.01793
	1895	-0.01612
	1896	-0.01489
	1897	-0.01497
	1898	-0.01325
	1899	-0.013
	1900	-0.01252
	1901	-0.01199
	1902	-0.01061
	1903	-0.00997
	1904	-0.00879
	1905	-0.0071
	1906	-0.00519
	1907	-0.00413
	1908	-0.00406
	1909	-0.0045
	1910	-0.00445
	1911	-0.00478
	1912	-0.00474
	1913	-0.00443
	1914	-0.00411
	1915	-0.00427
	1916	-0.00514
	1917	-0.00587
	1918	-0.00565
	1919	-0.00534
	1920	-0.00577
	1921	-0.00588
	1922	-0.0063
	1923	-0.00738
	1924	-0.00727
	1925	-0.00753
	1926	-0.00639
	1927	-0.00527
	1928	-0.00419
	1929	-0.00424
	1930	-0.00359
	1931	-0.00257
	1932	-0.00197
	1933	-0.00213
	1934	-0.00288
	1935	-0.00211
	1936	-0.00299
	1937	-0.00394
	1938	-0.00437
	1939	-0.00299
	1940	-0.00397
	1941	-0.00434
	1942	-0.00307
	1943	-0.0014
	1944	-0.00173
	1945	-0.00111
	1946	-0.000852317
	1947	-0.00174
	1948	-0.00216
	1949	-0.00132
	1950	-0.000814532
	1951	-0.000447586
	1952	0.00012936
	1953	7.63058e-05
	1954	-0.000646748
	1955	-0.000659802
	1956	0.000347144
	1957	0.00022409
	1958	0.000451036
	1959	0.000807982
	1960	0.00108
	1961	-0.000628126
	1962	-0.00173
	1963	-0.00271
	1964	-0.00374
	1965	-0.00453
	1966	-0.00443
	1967	-0.00342
	1968	-0.00277
	1969	-0.00196
	1970	-0.00149
	1971	-0.00189
	1972	-0.00181
	1973	-0.00216
	1974	-0.0021
	1975	-0.00238
	1976	-0.00217
	1977	-0.00151
	1978	-0.000750042
	1979	-0.000143096
	1980	9.385e-05
	1981	0.000330796
	1982	0.000417742
	1983	-0.000525312
	1984	-0.00159
	1985	-0.00227
	1986	-0.00183
	1987	-0.00341
	1988	-0.00334
	1989	-0.00358
	1990	-0.00307
	1991	-0.00234
	1992	-0.00114
	1993	-0.000355851
	1994	0.00117
	1995	0.00157
	1996	0.00138
	1997	0.00201
	1998	0.0023
[truncated: 914 more rows]

## Sheet: Fig. 2c
Fig. 2c: ITC data for the binding of wildtype Mac1 towards 2´-deoxy-ADPR (25°C, one site binding model). See also Supplementary Tab. 2
	Receptor	Ligand	KD (µM)	ΔH (kcal mol-1)	TΔS (kcal mol-1)
	WT Mac1	2´-deoxy-ADPR	12.8205	-12370	-5635
			12.2249	-12520	-5247
			12.5945	-12750	-5396
	sec	µcal sec-1		Molar Ratio	cal mol-1 of injectant
	5	0.00382		0.18596	-9951.3
	6	0.0043		0.33637	-9348.68
	7	0.00415		0.48823	-8667.37
	8	0.00284		0.64155	-7959.34
	9	0.00246		0.79633	-7011.4
	10	0.00218		0.95257	-6167.43
	11	0.00185		1.11026	-5261.46
	12	0.00161		1.26941	-4252.97
	13	0.00241		1.43002	-3553.9
	14	0.00157		1.59209	-2895.41
	15	0.00218		1.75561	-2450.15
	16	0.00332		1.92059	-1895.54
	17	0.0043		2.08703	-1598.78
	18	0.00427		2.25492	-1422.59
	19	0.0054		2.42428	-1161.98
	20	0.0052		2.59509	-1027.74
	21	0.00365		2.76736	-921.661
	22	0.00385		2.94108	-717.373
	23	0.00488
	24	0.00486
	25	0.00453
	26	0.0047
	27	0.0043
	28	0.00345
	29	0.00301
	30	0.00378
	31	0.00443
	32	0.00515
	33	0.00525
	34	0.00574
	35	0.00535
	36	0.00615
	37	0.00664
	38	0.00737
	39	0.00772
	40	0.0088
	41	0.00745
	42	0.00621
	43	0.00563
	44	0.00508
	45	0.00396
	46	0.00473
	47	0.00446
	48	0.00515
	49	0.00707
	50	0.00984
	51	0.01259
	52	0.01424
	53	0.01339
	54	0.01147
	55	0.00737
	56	0.00529
	57	0.00598
	58	0.00547
	59	0.0045
	60	0.00386
	61	0.00152
	62	-0.00637
	63	-0.06218
	64	-0.14426
	65	-0.2165
	66	-0.27159
	67	-0.30638
	68	-0.2811
	69	-0.22325
	70	-0.16952
	71	-0.13077
	72	-0.10534
	73	-0.08756
	74	-0.07494
	75	-0.06662
	76	-0.05945
	77	-0.05347
	78	-0.04863
	79	-0.04368
	80	-0.03918
	81	-0.03562
	82	-0.03213
	83	-0.0286
	84	-0.02531
	85	-0.02153
	86	-0.01854
	87	-0.01559
	88	-0.01262
	89	-0.01059
	90	-0.00887
	91	-0.00722
	92	-0.00637
	93	-0.00615
	94	-0.00612
	95	-0.00607
	96	-0.00543
	97	-0.00488
	98	-0.00472
	99	-0.00449
	100	-0.00371
	101	-0.00333
	102	-0.00358
	103	-0.00268
	104	-0.0019
	105	-0.00211
	106	-0.00165
	107	-0.00068
	108	-0.000745
	109	-0.00059
	110	-0.000595
	111	-0.0006
	112	-0.000955
	113	-0.00075
	114	2.5e-05
	115	0.00047
	116	0.000595
	117	0.00126
	118	0.000635
	119	0
	120	0
	121	0
	122	0
	123	0
	124	2.4e-05
	125	-0.000682
	126	-0.000988
	127	-0.0011
	128	-0.00162
	129	-0.00134
	130	-1.2e-05
	131	0.00106
	132	0.0028
	133	0.00253
	134	0.00234
	135	0.00143
	136	0.000412
	137	-0.000394
	138	0
	139	0.000948333
	140	0.00118
	141	0.00181
	142	0.00113
	143	0.00115
	144	0
	145	0
	146	0
	147	0
	148	0
	149	0.00017
	150	0.00067
	151	0.00079
	152	0
	153	0
	154	-8.5e-05
	155	-0.00131
	156	-0.00157
	157	-0.0014
	158	-0.000775
	159	-0.00035
	160	0.000225
	161	0.00076
	162	0.0014
	163	0.00146
	164	0.000805
	165	0.00066
	166	0.000345
	167	0
	168	0
	169	0
	170	0
	171	0
	172	0
	173	0
	174	0.000331
	175	0.000442
	176	0.00134
	177	0.000874
	178	-0.000405
	179	-0.000994
	180	-0.00148
	181	-0.00217
	182	-0.00163
	183	0
	184	0
	185	0
	186	0
	187	0
	188	-0.000403131
	189	-0.000356263
	190	0.000930606
	191	0.000667475
	192	0.000654343
	193	-0.000178788
	194	-0.00154
	195	-0.00223
	196	-0.00114
	197	-0.000861313
	198	5.55556e-06
	199	0.00155
	200	0.00187
	201	0.000916162
	202	0.00018303
	203	-0.000610101
	204	-0.0017
	205	-0.00144
	206	-0.00167
	207	-0.00144
	208	-0.000955758
	209	0.000381111
	210	0.00050798
	211	0.0017
	212	-0.01058
	213	-0.09455
	214	-0.26895
	215	-0.51806
	216	-0.81281
	217	-1.0686
	218	-1.19561
	219	-1.18316
	220	-1.06213
	221	-0.88
	222	-0.71743
	223	-0.60961
	224	-0.54946
	225	-0.51733
	226	-0.492
	227	-0.46454
	228	-0.43116
	229	-0.39259
	230	-0.35242
	231	-0.31442
	232	-0.28087
	233	-0.25074
	234	-0.22374
	235	-0.20053
	236	-0.181
	237	-0.16255
	238	-0.14687
	239	-0.13343
	240	-0.12116
	241	-0.11016
	242	-0.10093
	243	-0.09147
	244	-0.08342
	245	-0.07666
	246	-0.07082
	247	-0.06467
	248	-0.06044
	249	-0.05567
	250	-0.05088
	251	-0.04606
	252	-0.04116
	253	-0.03516
	254	-0.0313
	255	-0.0279
	256	-0.02461
	257	-0.02273
	258	-0.02137
	259	-0.01884
	260	-0.01652
	261	-0.01595
	262	-0.01385
	263	-0.01308
	264	-0.01162
	265	-0.01095
	266	-0.00889
	267	-0.00831
	268	-0.00706
	269	-0.00605
	270	-0.00487
	271	-0.00344
	272	-0.00187
	273	-0.000979293
	274	-0.00147
	275	-0.000885556
	276	-0.00168
	277	-0.00211
	278	-0.0013
	279	-0.000998081
	280	-0.000811212
	281	0.000705657
	282	0.000972525
	283	0.000629394
	284	0.0014
	285	0.000993131
	286	0
	287	-0.00019
	288	-0.00051
	289	-0.00121
	290	-0.00106
	291	-0.00048
	292	0
	293	0
	294	0.00016375
	295	0.0007075
	296	0.00126
	297	0.00155
	298	0.00131
	299	0.00193
	300	0.00112
	301	0
	302	-0.00042875
	303	-0.0002175
	304	-0.00070625
	305	-0.000805
	306	-0.00089375
	307	-0.00138
	308	-0.00108
	309	0
	310	0
	311	0
	312	0
	313	0
	314	1.8e-05
	315	0.000636
	316	0.00207
	317	0.003
	318	0.00348
	319	0.00233
	320	0.00148
	321	0.00101
	322	0.000492
	323	0.00031
	324	0.000908
	325	0.000766
	326	0.000464
	327	0.000822
	328	0
	329	0
	330	0
	331	0
	332	0
	333	0
	334	0
	335	0
	336	0
	337	0
	338	-0.000638961
	339	-0.00121
	340	-0.00162
	341	-0.00258
	342	-0.00368
	343	-0.00431
	344	-0.00356
	345	-0.00278
	346	-0.00228
	347	-0.00154
	348	-0.000138568
	349	0.000682471
	350	0.00058351
	351	0.00067455
	352	0.00139
	353	0.00124
	354	9.76673e-05
	355	-0.000801293
	356	-0.00228
	357	-0.00328
	358	-0.00336
	359	-0.00361
	360	-0.00326
	361	-0.00212
	362	-0.00626
	363	-0.06523
	364	-0.20617
	365	-0.41971
	366	-0.68165
	367	-0.92985
	368	-1.07563
	369	-1.09356
	370	-1.00607
	371	-0.85246
	372	-0.70181
	373	-0.59755
	374	-0.53561
	375	-0.50231
	376	-0.47953
	377	-0.45364
	378	-0.42131
	379	-0.38478
	380	-0.34718
	381	-0.31058
	382	-0.27829
	383	-0.2497
	384	-0.22416
	385	-0.20189
	386	-0.18243
	387	-0.1653
	388	-0.15079
	389	-0.13734
	390	-0.124
	391	-0.11286
	392	-0.10311
	393	-0.09461
	394	-0.08723
	395	-0.08051
	396	-0.07467
	397	-0.06859
	398	-0.06164
	399	-0.05525
	400	-0.05088
	401	-0.04642
	402	-0.04254
	403	-0.03868
	404	-0.0361
	405	-0.03283
	406	-0.02948
	407	-0.0266
	408	-0.02527
	409	-0.02312
	410	-0.02155
	411	-0.01965
	412	-0.01842
	413	-0.01684
	414	-0.01551
	415	-0.01299
	416	-0.0121
	417	-0.01093
	418	-0.00987
	419	-0.0088
	420	-0.00862
	421	-0.00784
	422	-0.00639
	423	-0.0059
	424	-0.00607
	425	-0.00534
	426	-0.00514
	427	-0.00541
	428	-0.00414
	429	-0.00373
	430	-0.0039
	431	-0.00367
	432	-0.00344
	433	-0.00341
	434	-0.00239
	435	-0.00129
	436	-0.000477114
	437	-0.000976075
	438	-0.00211
	439	-0.00359
	440	-0.00543
	441	-0.00592
	442	-0.00505
	443	-0.00461
	444	-0.00389
	445	-0.00287
	446	-0.00309
	447	-0.0033
	448	-0.00302
	449	-0.00331
	450	-0.00233
	451	-0.00169
	452	-0.00152
	453	-0.00144
	454	-0.000808408
	455	-0.00229
	456	-0.00254
	457	-0.00238
	458	-0.0016
	459	-0.00179
	460	-0.00134
	461	-0.00184
	462	-0.00221
	463	-0.00325
	464	-0.00312
	465	-0.0034
	466	-0.00275
	467	-0.00257
	468	-0.00259
	469	-0.00269
	470	-0.00239
	471	-0.00249
	472	-0.00299
	473	-0.00325
	474	-0.00375
	475	-0.00393
	476	-0.00321
	477	-0.0023
	478	-0.00173
	479	-0.00177
	480	-0.00145
	481	-0.00147
	482	-0.00206
	483	-0.00266
	484	-0.00207
	485	-0.00244
	486	-0.0034
	487	-0.00313
	488	-0.00224
	489	-0.00211
	490	-0.00171
	491	-0.00177
	492	-0.00244
	493	-0.00299
	494	-0.00362
	495	-0.00465
	496	-0.00422
	497	-0.00398
	498	-0.0029
	499	-0.00124
	500	1.93979e-05
	501	0.000130437
	502	0.00122
	503	0.000532516
	504	0.000253555
	505	0.000114594
	506	0.000485633
	507	-0.000153327
	508	-0.000122288
	509	-0.000101249
	510	-0.00043021
	511	-0.00113
	512	-0.0056
	513	-0.05673
	514	-0.18019
	515	-0.36473
	516	-0.59117
	517	-0.80745
	518	-0.93656
	519	-0.95506
	520	-0.88495
	521	-0.75924
	522	-0.63595
	523	-0.55322
	524	-0.50725
	525	-0.48269
	526	-0.46508
	527	-0.44278
	528	-0.41157
	529	-0.37534
	530	-0.33769
	531	-0.30163
	532	-0.26986
	533	-0.24248
	534	-0.21892
	535	-0.19823
	536	-0.18047
	537	-0.16418
	538	-0.14981
	539	-0.13562
	540	-0.12351
	541	-0.11272
	542	-0.10329
	543	-0.09471
	544	-0.08912
	545	-0.08326
	546	-0.07774
	547	-0.07159
	548	-0.06642
	549	-0.0606
	550	-0.05666
	551	-0.05222
	552	-0.04852
	553	-0.04534
	554	-0.04176
	555	-0.03823
	556	-0.03533
	557	-0.03294
	558	-0.03076
	559	-0.02893
	560	-0.02577
	561	-0.02387
	562	-0.02234
	563	-0.01992
	564	-0.01767
	565	-0.0172
	566	-0.01565
	567	-0.01427
	568	-0.01332
	569	-0.01275
	570	-0.01188
	571	-0.0118
	572	-0.01181
	573	-0.01092
	574	-0.01114
	575	-0.01158
	576	-0.01093
	577	-0.01038
	578	-0.01068
	579	-0.00949
	580	-0.00849
	581	-0.00835
	582	-0.0077
	583	-0.0073
	584	-0.00712
	585	-0.00678
	586	-0.00635
	587	-0.00583
	588	-0.00541
	589	-0.00624
	590	-0.00581
	591	-0.00569
	592	-0.00596
	593	-0.00555
	594	-0.00523
	595	-0.00546
	596	-0.00481
	597	-0.00454
	598	-0.00467
	599	-0.00341
	600	-0.00301
	601	-0.00377
	602	-0.00334
	603	-0.00443
	604	-0.00572
	605	-0.00609
	606	-0.00533
	607	-0.00505
	608	-0.00345
	609	-0.00281
	610	-0.00238
	611	-0.00203
	612	-0.00215
	613	-0.0031
	614	-0.00383
	615	-0.00377
	616	-0.00466
	617	-0.00522
	618	-0.00529
	619	-0.00519
	620	-0.00564
	621	-0.00562
	622	-0.00638
	623	-0.00603
	624	-0.00647
	625	-0.00647
	626	-0.00565
	627	-0.00432
	628	-0.00438
	629	-0.00345
	630	-0.00389
	631	-0.00409
	632	-0.00509
	633	-0.00517
	634	-0.00448
	635	-0.00308
	636	-0.00317
	637	-0.00238
	638	-0.00201
	639	-0.00321
	640	-0.00399
	641	-0.00523
	642	-0.00602
	643	-0.00707
	644	-0.0061
	645	-0.00579
	646	-0.00447
	647	-0.00439
	648	-0.00339
	649	-0.00358
	650	-0.00353
	651	-0.00343
	652	-0.00253
	653	-0.00195
	654	-0.0013
	655	-0.00141
	656	-0.00129
	657	-0.00197
	658	-0.00352
	659	-0.00589
	660	-0.00577
	661	-0.00594
	662	-0.00777
	663	-0.04606
	664	-0.1456
	665	-0.30084
	666	-0.49585
	667	-0.68873
	668	-0.81266
	669	-0.84211
	670	-0.79365
	671	-0.69303
	672	-0.58721
	673	-0.51354
	674	-0.47186
	675	-0.44946
	676	-0.43284
	677	-0.41327
	678	-0.38672
	679	-0.35409
	680	-0.31949
	681	-0.2873
	682	-0.25862
	683	-0.23217
	684	-0.2095
	685	-0.1911
	686	-0.17399
	687	-0.15833
	688	-0.146
	689	-0.13462
	690	-0.12324
	691	-0.11359
	692	-0.10466
	693	-0.09702
	694	-0.09043
	695	-0.0857
	696	-0.08097
	697	-0.0771
	698	-0.07175
	699	-0.06619
	700	-0.06031
	701	-0.05497
	702	-0.04991
	703	-0.04653
	704	-0.04336
	705	-0.04056
	706	-0.03785
	707	-0.03477
	708	-0.03199
	709	-0.02935
	710	-0.02703
	711	-0.02503
	712	-0.02377
	713	-0.02294
	714	-0.02092
	715	-0.02036
	716	-0.01966
	717	-0.01928
	718	-0.0181
	719	-0.01847
	720	-0.01623
	721	-0.01491
	722	-0.01384
	723	-0.01267
	724	-0.01231
	725	-0.01276
	726	-0.01213
	727	-0.01111
	728	-0.01034
	729	-0.00985
	730	-0.0096
	731	-0.01003
	732	-0.00998
	733	-0.00907
	734	-0.00847
	735	-0.0083
	736	-0.00774
	737	-0.00792
	738	-0.00897
	739	-0.00835
	740	-0.0074
	741	-0.00713
	742	-0.00665
	743	-0.00673
	744	-0.00735
	745	-0.00814
	746	-0.00818
	747	-0.00794
	748	-0.00767
	749	-0.0065
	750	-0.00621
	751	-0.00616
	752	-0.00622
	753	-0.00517
	754	-0.00467
	755	-0.00463
	756	-0.00464
	757	-0.0051
	758	-0.00623
	759	-0.00765
	760	-0.00788
	761	-0.0077
	762	-0.00781
	763	-0.00689
	764	-0.0067
	765	-0.00615
	766	-0.00693
	767	-0.00711
	768	-0.00818
	769	-0.00746
	770	-0.0072
	771	-0.00686
	772	-0.00691
	773	-0.00585
	774	-0.00702
	775	-0.00769
	776	-0.00754
	777	-0.00628
	778	-0.00586
	779	-0.00541
	780	-0.00455
	781	-0.00371
	782	-0.00442
	783	-0.00535
	784	-0.00494
	785	-0.00584
	786	-0.00708
	787	-0.00669
	788	-0.00634
	789	-0.00719
	790	-0.00737
	791	-0.00688
	792	-0.00791
	793	-0.0085
	794	-0.00768
	795	-0.00725
	796	-0.00619
	797	-0.00511
	798	-0.00447
	799	-0.00422
	800	-0.00473
	801	-0.00558
	802	-0.00624
	803	-0.00673
	804	-0.00712
	805	-0.00625
	806	-0.00556
	807	-0.00437
	808	-0.00311
	809	-0.00326
	810	-0.00394
	811	-0.00487
	812	-0.00549
	813	-0.02982
	814	-0.10509
	815	-0.22867
	816	-0.389
	817	-0.55943
	818	-0.68174
	819	-0.72385
	820	-0.69628
	821	-0.62117
	822	-0.53227
	823	-0.46727
	824	-0.42931
	825	-0.40872
	826	-0.39291
	827	-0.3747
	828	-0.34995
	829	-0.32129
	830	-0.29123
	831	-0.26234
	832	-0.23678
	833	-0.21442
	834	-0.19435
	835	-0.17737
	836	-0.16245
	837	-0.14949
	838	-0.13806
	839	-0.12645
	840	-0.11581
	841	-0.10617
	842	-0.09812
	843	-0.09126
	844	-0.08674
	845	-0.08197
	846	-0.07785
	847	-0.07339
	848	-0.06817
	849	-0.06307
	850	-0.05794
	851	-0.05363
	852	-0.04893
	853	-0.0456
	854	-0.04145
	855	-0.03915
	856	-0.03637
	857	-0.0335
	858	-0.03105
	859	-0.02993
	860	-0.0272
	861	-0.025
	862	-0.02419
	863	-0.02362
	864	-0.02242
	865	-0.02162
	866	-0.02071
	867	-0.01943
	868	-0.01746
	869	-0.01569
	870	-0.01506
	871	-0.01559
	872	-0.0157
	873	-0.0156
	874	-0.01529
	875	-0.01393
	876	-0.01201
	877	-0.01023
	878	-0.00957
	879	-0.00908
	880	-0.00959
	881	-0.00978
	882	-0.01085
	883	-0.01135
	884	-0.01158
	885	-0.01101
	886	-0.01096
	887	-0.01022
	888	-0.0085
	889	-0.00757
	890	-0.00761
	891	-0.00811
	892	-0.00804
	893	-0.00868
	894	-0.00913
	895	-0.00878
	896	-0.00783
	897	-0.00718
	898	-0.0065
	899	-0.00677
	900	-0.00625
	901	-0.00552
	902	-0.00579
	903	-0.00684
	904	-0.00499
	905	-0.00584
	906	-0.00704
	907	-0.00662
	908	-0.00592
	909	-0.00785
	910	-0.0082
	911	-0.0075
	912	-0.0077
	913	-0.00851
	914	-0.00683
	915	-0.00667
	916	-0.00675
	917	-0.00622
	918	-0.00535
	919	-0.00559
	920	-0.0047
	921	-0.00372
	922	-0.00363
	923	-0.00343
	924	-0.00436
	925	-0.00475
	926	-0.00514
	927	-0.00547
	928	-0.00471
	929	-0.00376
	930	-0.00327
	931	-0.00341
	932	-0.00395
	933	-0.00454
	934	-0.00432
	935	-0.0037
	936	-0.00322
	937	-0.00142
	938	-0.00118
	939	-0.00165
	940	-0.0025
	941	-0.00356
	942	-0.00537
	943	-0.00543
	944	-0.00492
	945	-0.00438
	946	-0.00391
	947	-0.00311
	948	-0.00246
	949	-0.00289
	950	-0.00257
	951	-0.00262
	952	-0.00268
	953	-0.00352
	954	-0.00464
	955	-0.00639
	956	-0.00669
	957	-0.00707
	958	-0.00718
	959	-0.00625
	960	-0.00589
	961	-0.00593
	962	-0.00634
	963	-0.02804
	964	-0.09422
	965	-0.20002
	966	-0.33717
	967	-0.48021
	968	-0.58217
	969	-0.61585
	970	-0.59177
	971	-0.52758
	972	-0.45324
	973	-0.3992
	974	-0.36827
	975	-0.35183
	976	-0.34012
	977	-0.3269
	978	-0.30684
	979	-0.28268
	980	-0.25665
	981	-0.23157
	982	-0.20835
	983	-0.18976
	984	-0.17264
	985	-0.15758
	986	-0.14358
	987	-0.13045
	988	-0.11711
	989	-0.10663
	990	-0.09736
	991	-0.08983
	992	-0.08369
	993	-0.07893
	994	-0.0745
	995	-0.07062
	996	-0.06709
	997	-0.06359
	998	-0.06044
	999	-0.05726
	1000	-0.05347
	1001	-0.04864
	1002	-0.04456
	1003	-0.04121
	1004	-0.0373
	1005	-0.0349
	1006	-0.03248
	1007	-0.03011
	1008	-0.02714
	1009	-0.02573
	1010	-0.02475
	1011	-0.02496
	1012	-0.02451
	1013	-0.02399
	1014	-0.0227
	1015	-0.02117
	1016	-0.01955
	1017	-0.01842
	1018	-0.01771
	1019	-0.01739
	1020	-0.01611
	1021	-0.01452
	1022	-0.01348
	1023	-0.0128
	1024	-0.0111
	1025	-0.01085
	1026	-0.01083
	1027	-0.00998
	1028	-0.00906
	1029	-0.00932
	1030	-0.00978
	1031	-0.01049
	1032	-0.01163
	1033	-0.01278
	1034	-0.01296
	1035	-0.01179
	1036	-0.01053
	1037	-0.00961
	1038	-0.00806
	1039	-0.00737
	1040	-0.00703
	1041	-0.00702
	1042	-0.00814
	1043	-0.00902
	1044	-0.00839
	1045	-0.00941
	1046	-0.00962
	1047	-0.00946
	1048	-0.00982
	1049	-0.01108
	1050	-0.00997
	1051	-0.00944
	1052	-0.00792
	1053	-0.00621
	1054	-0.00458
	1055	-0.00502
	1056	-0.00574
	1057	-0.0067
	1058	-0.0069
	1059	-0.0075
	1060	-0.00744
	1061	-0.00649
	1062	-0.00487
	1063	-0.005
	1064	-0.00516
	1065	-0.0048
	1066	-0.00532
	1067	-0.00736
	1068	-0.00752
	1069	-0.00709
	1070	-0.00714
	1071	-0.00651
	1072	-0.00575
	1073	-0.00604
	1074	-0.00587
	1075	-0.00596
	1076	-0.00626
	1077	-0.00566
	1078	-0.00553
	1079	-0.00611
	1080	-0.00657
	1081	-0.00677
	1082	-0.00774
	1083	-0.00822
	1084	-0.00814
	1085	-0.00783
	1086	-0.00771
	1087	-0.00625
	1088	-0.00519
	1089	-0.00576
	1090	-0.00582
	1091	-0.00508
	1092	-0.00617
	1093	-0.00669
	1094	-0.00551
	1095	-0.00454
	1096	-0.00519
	1097	-0.00472
	1098	-0.00485
	1099	-0.00587
	1100	-0.006
	1101	-0.00511
	1102	-0.00465
	1103	-0.00453
	1104	-0.00449
	1105	-0.00606
	1106	-0.00722
	1107	-0.00841
	1108	-0.00851
	1109	-0.00786
	1110	-0.00662
	1111	-0.00588
	1112	-0.00512
	1113	-0.01918
	1114	-0.06921
	1115	-0.154
	1116	-0.2662
	1117	-0.38829
	1118	-0.48039
	1119	-0.51702
	1120	-0.50433
	1121	-0.45613
	1122	-0.39261
	1123	-0.34527
	1124	-0.31747
	1125	-0.30071
	1126	-0.28916
	1127	-0.27821
	1128	-0.26122
	1129	-0.24071
	1130	-0.21972
	1131	-0.19798
	1132	-0.17828
	1133	-0.16164
	1134	-0.14762
	1135	-0.13582
	1136	-0.12582
	1137	-0.11648
	1138	-0.1079
	1139	-0.10007
	1140	-0.09234
	1141	-0.08547
	1142	-0.08031
	1143	-0.07576
	1144	-0.07175
	1145	-0.06756
	1146	-0.06366
	1147	-0.0592
	1148	-0.05552
	1149	-0.051
	1150	-0.04763
	1151	-0.04452
	1152	-0.04176
	1153	-0.03816
	1154	-0.0347
	1155	-0.03293
	1156	-0.03069
	1157	-0.02881
	1158	-0.02837
	1159	-0.02945
	1160	-0.02827
	1161	-0.02716
	1162	-0.0254
	1163	-0.02407
	1164	-0.02143
	1165	-0.01923
	1166	-0.01771
	1167	-0.01746
	1168	-0.01665
	1169	-0.01605
	1170	-0.01568
	1171	-0.01527
	1172	-0.01419
	1173	-0.01263
	1174	-0.01116
	1175	-0.00971
	1176	-0.00965
	1177	-0.00978
	1178	-0.00921
	1179	-0.00946
	1180	-0.01052
	1181	-0.01084
	1182	-0.01029
	1183	-0.0108
	1184	-0.00995
	1185	-0.00874
	1186	-0.00765
	1187	-0.00821
	1188	-0.00844
	1189	-0.00993
	1190	-0.01057
	1191	-0.01103
	1192	-0.01057
	1193	-0.00996
	1194	-0.00876
	1195	-0.00818
	1196	-0.00782
	1197	-0.00652
	1198	-0.00599
	1199	-0.00599
	1200	-0.00604
	1201	-0.00551
	1202	-0.00616
	1203	-0.006
	1204	-0.00571
	1205	-0.00465
	1206	-0.00351
	1207	-0.00195
	1208	-0.0015
	1209	-0.000463773
	1210	-0.00122
	1211	-0.00239
	1212	-0.00393
	1213	-0.00476
	1214	-0.00596
	1215	-0.0066
	1216	-0.00628
	1217	-0.00617
	1218	-0.00566
	1219	-0.00482
	1220	-0.00352
	1221	-0.00258
	1222	-0.00179
	1223	-0.00217
	1224	-0.0029
	1225	-0.00349
	1226	-0.00499
	1227	-0.00589
	1228	-0.00601
	1229	-0.00617
	1230	-0.00674
	1231	-0.00648
	1232	-0.00583
	1233	-0.00552
	1234	-0.0048
	1235	-0.0041
	1236	-0.00386
	1237	-0.00393
	1238	-0.00403
	1239	-0.00382
	1240	-0.00421
	1241	-0.00441
	1242	-0.00538
	1243	-0.00593
	1244	-0.00672
	1245	-0.00655
	1246	-0.00644
	1247	-0.00575
	1248	-0.00484
	1249	-0.00431
	1250	-0.00389
	1251	-0.0038
	1252	-0.00376
	1253	-0.00461
	1254	-0.005
	1255	-0.00614
	1256	-0.00644
	1257	-0.00649
	1258	-0.00565
	1259	-0.00579
	1260	-0.00552
	1261	-0.00506
	1262	-0.00415
	1263	-0.01569
	1264	-0.05685
	1265	-0.12729
	1266	-0.22151
	1267	-0.32427
	1268	-0.40264
	1269	-0.43367
	1270	-0.42276
	1271	-0.38111
	1272	-0.32836
	1273	-0.28763
	1274	-0.2632
	1275	-0.24915
	1276	-0.2396
	1277	-0.22952
	1278	-0.21692
	1279	-0.19987
	1280	-0.18193
	1281	-0.16439
	1282	-0.14887
	1283	-0.1337
	1284	-0.12225
	1285	-0.11252
	1286	-0.10406
	1287	-0.09564
	1288	-0.08863
	1289	-0.08189
	1290	-0.07592
	1291	-0.07089
	1292	-0.06695
	1293	-0.06318
	1294	-0.05975
	1295	-0.05625
	1296	-0.05363
	1297	-0.05048
	1298	-0.04769
	1299	-0.04488
	1300	-0.04154
	1301	-0.03835
	1302	-0.03509
	1303	-0.03149
	1304	-0.02896
	1305	-0.02787
	1306	-0.02612
	1307	-0.02577
	1308	-0.02541
	1309	-0.02409
	1310	-0.02253
	1311	-0.02134
	1312	-0.01936
	1313	-0.018
	1314	-0.01738
	1315	-0.01619
	1316	-0.01482
	1317	-0.01354
	1318	-0.01198
	1319	-0.01073
	1320	-0.01083
	1321	-0.01006
	1322	-0.00986
	1323	-0.01004
	1324	-0.01024
	1325	-0.00859
	1326	-0.00826
	1327	-0.00755
	1328	-0.00757
	1329	-0.00732
	1330	-0.00797
	1331	-0.00821
	1332	-0.00906
	1333	-0.00873
	1334	-0.00888
	1335	-0.0083
	1336	-0.00749
	1337	-0.0069
	1338	-0.0071
	1339	-0.00714
	1340	-0.00742
	1341	-0.00856
	1342	-0.00845
	1343	-0.00846
	1344	-0.00803
	1345	-0.00801
	1346	-0.00681
	1347	-0.006
	1348	-0.00502
	1349	-0.00471
	1350	-0.00501
	1351	-0.00628
	1352	-0.00776
	1353	-0.00848
	1354	-0.00817
	1355	-0.00752
	1356	-0.00673
	1357	-0.0056
	1358	-0.0058
	1359	-0.00708
	1360	-0.00708
	1361	-0.00743
	1362	-0.00782
	1363	-0.0078
	1364	-0.00729
	1365	-0.00733
	1366	-0.00715
	1367	-0.00659
	1368	-0.00571
	1369	-0.00479
	1370	-0.00538
	1371	-0.00519
	1372	-0.00592
	1373	-0.00678
	1374	-0.00717
	1375	-0.00735
	1376	-0.00695
	1377	-0.00668
	1378	-0.00548
	1379	-0.00442
	1380	-0.00358
	1381	-0.00442
	1382	-0.00549
	1383	-0.00625
	1384	-0.00778
	1385	-0.00734
	1386	-0.00631
	1387	-0.00592
	1388	-0.00586
	1389	-0.00531
	1390	-0.00606
	1391	-0.00664
	1392	-0.00629
	1393	-0.00605
	1394	-0.00488
	1395	-0.00399
	1396	-0.00352
	1397	-0.00303
	1398	-0.00361
	1399	-0.00558
	1400	-0.00565
	1401	-0.00535
	1402	-0.00473
	1403	-0.00429
	1404	-0.00335
	1405	-0.00426
	1406	-0.00527
	1407	-0.00579
	1408	-0.006
	1409	-0.00604
	1410	-0.00509
	1411	-0.00355
	1412	-0.00242
	1413	-0.00679
	1414	-0.0341
	1415	-0.08842
	1416	-0.16404
	1417	-0.25079
	1418	-0.32487
	1419	-0.3613
	1420	-0.35884
	1421	-0.32855
	1422	-0.28399
	1423	-0.24556
	1424	-0.22177
	1425	-0.2087
	1426	-0.20114
	1427	-0.19313
	1428	-0.18291
	1429	-0.1695
	1430	-0.15554
	1431	-0.14133
	1432	-0.12856
	1433	-0.1169
	1434	-0.10842
	1435	-0.09986
	1436	-0.09127
	1437	-0.08354
	1438	-0.07667
	1439	-0.06936
	1440	-0.06367
	1441	-0.05997
	1442	-0.05826
	1443	-0.05675
	1444	-0.05474
	1445	-0.05258
	1446	-0.04928
	1447	-0.04556
	1448	-0.0417
	1449	-0.03878
	1450	-0.03563
	1451	-0.03241
	1452	-0.02911
	1453	-0.027
	1454	-0.0248
	1455	-0.02419
	1456	-0.02425
	1457	-0.02351
	1458	-0.02203
	1459	-0.02104
	1460	-0.02001
	1461	-0.01881
	1462	-0.01803
	1463	-0.01788
	1464	-0.01743
	1465	-0.01673
	1466	-0.01635
	1467	-0.01553
	1468	-0.01482
	1469	-0.01528
	1470	-0.01428
	1471	-0.01433
	1472	-0.01528
	1473	-0.01522
	1474	-0.01442
	1475	-0.01454
	1476	-0.0141
	1477	-0.01361
	1478	-0.0133
	1479	-0.01294
	1480	-0.01288
	1481	-0.01307
	1482	-0.01308
	1483	-0.01365
	1484	-0.01372
	1485	-0.01321
	1486	-0.01229
	1487	-0.01168
	1488	-0.01064
	1489	-0.00996
	1490	-0.01015
	1491	-0.00995
	1492	-0.00921
	1493	-0.00893
	1494	-0.00912
	1495	-0.00861
	1496	-0.0083
	1497	-0.00947
	1498	-0.01023
	1499	-0.01015
	1500	-0.0109
	1501	-0.01181
	1502	-0.01175
	1503	-0.01201
	1504	-0.01171
	1505	-0.01103
	1506	-0.01018
	1507	-0.0092
	1508	-0.00813
	1509	-0.00889
	1510	-0.00924
	1511	-0.0098
	1512	-0.0109
	1513	-0.01068
	1514	-0.00992
	1515	-0.00928
	1516	-0.00876
	1517	-0.00819
	1518	-0.00828
	1519	-0.00842
	1520	-0.00831
	1521	-0.00824
	1522	-0.00704
	1523	-0.00726
	1524	-0.00794
	1525	-0.00814
	1526	-0.00835
	1527	-0.01028
	1528	-0.01115
	1529	-0.01087
	1530	-0.01126
	1531	-0.0123
	1532	-0.01101
	1533	-0.01023
	1534	-0.00969
	1535	-0.00906
	1536	-0.00773
	1537	-0.008
	1538	-0.0079
	1539	-0.00808
	1540	-0.00842
	1541	-0.00828
	1542	-0.0077
	1543	-0.00747
	1544	-0.00744
	1545	-0.00777
	1546	-0.00849
	1547	-0.00829
	1548	-0.00777
	1549	-0.00762
	1550	-0.00738
	1551	-0.00627
	1552	-0.00675
	1553	-0.00836
	1554	-0.00889
	1555	-0.00878
	1556	-0.00985
	1557	-0.00989
	1558	-0.00819
	1559	-0.00786
	1560	-0.00778
	1561	-0.00744
	1562	-0.00749
	1563	-0.01079
	1564	-0.02955
	1565	-0.07008
	1566	-0.12858
	1567	-0.19885
	1568	-0.26373
	1569	-0.29978
	1570	-0.30371
	1571	-0.28345
	1572	-0.24688
	1573	-0.21255
	1574	-0.19078
	1575	-0.17843
	1576	-0.17008
	1577	-0.16335
	1578	-0.15443
	1579	-0.14282
	1580	-0.13052
	1581	-0.11876
	1582	-0.10884
	1583	-0.1008
	1584	-0.093
	1585	-0.08598
	1586	-0.07955
	1587	-0.07308
	1588	-0.06597
	1589	-0.06057
	1590	-0.05517
	1591	-0.05077
	1592	-0.04754
	1593	-0.04615
	1594	-0.04493
	1595	-0.04406
	1596	-0.04302
	1597	-0.04164
	1598	-0.03883
	1599	-0.03624
	1600	-0.03425
	1601	-0.03082
	1602	-0.02828
	1603	-0.02696
	1604	-0.02559
	1605	-0.02362
	1606	-0.02271
	1607	-0.02167
	1608	-0.02056
	1609	-0.01963
	1610	-0.01841
	1611	-0.01775
	1612	-0.01689
	1613	-0.0156
	1614	-0.01477
	1615	-0.01495
	1616	-0.01428
	1617	-0.01385
	1618	-0.01383
	1619	-0.01297
	1620	-0.01195
	1621	-0.01169
	1622	-0.01093
	1623	-0.01056
	1624	-0.01157
	1625	-0.01149
	1626	-0.01175
	1627	-0.01299
	1628	-0.01306
	1629	-0.01257
	1630	-0.01272
	1631	-0.01238
	1632	-0.01108
	1633	-0.01124
	1634	-0.01086
	1635	-0.01042
	1636	-0.01072
	1637	-0.00991
	1638	-0.00893
	1639	-0.00805
	1640	-0.00782
	1641	-0.00683
	1642	-0.00711
	1643	-0.00733
	1644	-0.00731
	1645	-0.00725
	1646	-0.00779
	1647	-0.00782
	1648	-0.00816
	1649	-0.00913
	1650	-0.00956
	1651	-0.01017
	1652	-0.00978
	1653	-0.00967
	1654	-0.00977
	1655	-0.01038
	1656	-0.01004
	1657	-0.01101
	1658	-0.01092
	1659	-0.01038
	1660	-0.00937
	1661	-0.00874
	1662	-0.00826
	1663	-0.00832
	1664	-0.00825
	1665	-0.00942
	1666	-0.00931
	1667	-0.00956
	1668	-0.00897
	1669	-0.00891
	1670	-0.00733
	1671	-0.00758
	1672	-0.00701
	1673	-0.00725
	1674	-0.00679
	1675	-0.00784
	1676	-0.00796
	1677	-0.00884
	1678	-0.00978
	1679	-0.0106
	1680	-0.00934
	1681	-0.00892
	1682	-0.00891
	1683	-0.00751
	1684	-0.00707
	1685	-0.00864
	1686	-0.00982
	1687	-0.00845
	1688	-0.00881
	1689	-0.00839
	1690	-0.0074
	1691	-0.00658
	1692	-0.00669
	1693	-0.00697
	1694	-0.00763
	1695	-0.00834
	1696	-0.00871
	1697	-0.0085
	1698	-0.00777
	1699	-0.00638
	1700	-0.00547
	1701	-0.00493
	1702	-0.00558
	1703	-0.00617
	1704	-0.0069
	1705	-0.00787
	1706	-0.00796
	1707	-0.0081
	1708	-0.00788
	1709	-0.00891
	1710	-0.00875
	1711	-0.00915
	1712	-0.00947
	1713	-0.01275
	1714	-0.02963
	1715	-0.0655
	1716	-0.11636
	1717	-0.17629
	1718	-0.22949
	1719	-0.25729
	1720	-0.25726
	1721	-0.23598
	1722	-0.2031
	1723	-0.17348
	1724	-0.15445
	1725	-0.144
	1726	-0.1379
	1727	-0.1326
	1728	-0.12509
	1729	-0.11633
	1730	-0.10699
	1731	-0.09793
	1732	-0.08889
	1733	-0.08112
	1734	-0.0745
	1735	-0.06845
	1736	-0.06228
	1737	-0.05809
	1738	-0.05455
	1739	-0.05054
	1740	-0.04796
	1741	-0.04623
	1742	-0.04372
	1743	-0.04138
	1744	-0.03973
	1745	-0.03673
	1746	-0.03419
	1747	-0.03244
	1748	-0.03057
	1749	-0.02798
	1750	-0.02579
	1751	-0.0244
	1752	-0.02237
	1753	-0.02092
	1754	-0.02031
	1755	-0.01954
	1756	-0.01825
	1757	-0.01742
	1758	-0.01719
	1759	-0.01691
	1760	-0.01728
	1761	-0.0171
	1762	-0.01719
	1763	-0.01632
	1764	-0.01519
	1765	-0.01375
	1766	-0.01332
	1767	-0.01314
	1768	-0.01305
	1769	-0.01345
	1770	-0.01346
	1771	-0.0131
	1772	-0.01256
	1773	-0.0135
	1774	-0.01403
	1775	-0.01432
	1776	-0.0141
	1777	-0.01413
	1778	-0.01234
	1779	-0.0114
	1780	-0.00995
	1781	-0.00898
	1782	-0.00731
	1783	-0.00731
	1784	-0.00648
	1785	-0.00704
	1786	-0.00872
	1787	-0.00962
	1788	-0.00986
	1789	-0.01031
	1790	-0.01025
	1791	-0.00873
	1792	-0.00808
	1793	-0.00725
	1794	-0.00657
	1795	-0.00672
	1796	-0.00801
	1797	-0.00933
	1798	-0.01019
	1799	-0.01118
	1800	-0.01138
	1801	-0.01082
	1802	-0.01019
	1803	-0.00955
	1804	-0.00903
	1805	-0.00827
	1806	-0.00824
	1807	-0.00917
	1808	-0.01008
	1809	-0.00992
	1810	-0.01043
	1811	-0.0101
	1812	-0.00859
	1813	-0.00838
	1814	-0.00793
	1815	-0.00753
	1816	-0.00799
	1817	-0.00857
	1818	-0.00798
	1819	-0.00881
	1820	-0.00893
	1821	-0.00935
	1822	-0.00976
	1823	-0.01026
	1824	-0.01022
	1825	-0.0102
	1826	-0.00862
	1827	-0.0085
	1828	-0.00835
	1829	-0.00833
	1830	-0.00865
	1831	-0.00907
	1832	-0.00858
	1833	-0.00838
	1834	-0.00844
	1835	-0.00797
	1836	-0.00807
	1837	-0.00826
	1838	-0.00869
	1839	-0.00905
	1840	-0.00936
	1841	-0.00957
	1842	-0.00968
	1843	-0.00918
	1844	-0.0085
	1845	-0.00796
	1846	-0.00822
	1847	-0.00862
	1848	-0.00865
	1849	-0.00785
	1850	-0.00825
	1851	-0.00742
	1852	-0.00746
	1853	-0.00801
	1854	-0.00946
	1855	-0.0092
	1856	-0.00938
	1857	-0.00852
	1858	-0.00764
	1859	-0.00696
	1860	-0.007
	1861	-0.00738
	1862	-0.00835
	1863	-0.01048
	1864	-0.02545
	1865	-0.05676
	1866	-0.10061
	1867	-0.15139
	1868	-0.19697
	1869	-0.2211
	1870	-0.2203
	1871	-0.20103
	1872	-0.17194
	1873	-0.14618
	1874	-0.12891
	1875	-0.1192
	1876	-0.11373
	1877	-0.10912
	1878	-0.10322
	1879	-0.0967
	1880	-0.08992
	1881	-0.08305
	1882	-0.07581
	1883	-0.06956
	1884	-0.06306
	1885	-0.05682
	1886	-0.0514
	1887	-0.04711
	1888	-0.0438
	1889	-0.04069
	1890	-0.0385
	1891	-0.03732
	1892	-0.03496
	1893	-0.03275
	1894	-0.03094
	1895	-0.02929
	1896	-0.0277
	1897	-0.02697
	1898	-0.02569
	1899	-0.02452
	1900	-0.02287
	1901	-0.02087
	1902	-0.02002
	1903	-0.01954
	1904	-0.01876
	1905	-0.0189
	1906	-0.01865
	1907	-0.01673
	1908	-0.01494
	1909	-0.01422
	1910	-0.01337
	1911	-0.01269
	1912	-0.01214
	1913	-0.01263
	1914	-0.01205
	1915	-0.01157
	1916	-0.01152
	1917	-0.01217
	1918	-0.01144
	1919	-0.01193
	1920	-0.01172
	1921	-0.01103
	1922	-0.01013
	1923	-0.00943
	1924	-0.00831
	1925	-0.00715
	1926	-0.00741
	1927	-0.00782
	1928	-0.00784
	1929	-0.00812
	1930	-0.00928
	1931	-0.00901
	1932	-0.00926
	1933	-0.01034
	1934	-0.01123
	1935	-0.01117
	1936	-0.01192
	1937	-0.01297
	1938	-0.01272
	1939	-0.01128
	1940	-0.01087
	1941	-0.01
	1942	-0.00846
	1943	-0.0081
	1944	-0.00873
	1945	-0.0088
	1946	-0.00888
	1947	-0.00937
	1948	-0.00903
	1949	-0.0082
	1950	-0.0084
	1951	-0.00841
	1952	-0.00855
	1953	-0.00975
	1954	-0.01099
	1955	-0.01129
	1956	-0.0111
	1957	-0.01108
	1958	-0.01191
	1959	-0.01232
	1960	-0.01223
	1961	-0.01223
	1962	-0.01221
	1963	-0.01116
	1964	-0.00929
	1965	-0.00834
	1966	-0.00755
	1967	-0.0067
	1968	-0.0062
	1969	-0.00752
	1970	-0.00762
	1971	-0.00875
	1972	-0.01014
	1973	-0.0106
	1974	-0.00971
	1975	-0.00981
	1976	-0.00966
	1977	-0.00921
	1978	-0.00893
	1979	-0.00905
	1980	-0.00958
	1981	-0.00914
	1982	-0.0088
	1983	-0.00871
	1984	-0.0092
	1985	-0.00906
	1986	-0.00945
	1987	-0.00894
	1988	-0.00825
	1989	-0.0071
	1990	-0.00712
	1991	-0.0066
	1992	-0.00671
	1993	-0.0069
	1994	-0.00794
	1995	-0.00702
	1996	-0.00723
	1997	-0.0079
	1998	-0.0078
[truncated: 914 more rows]

## Sheet: Fig. 2d
Fig. 2d: ITC data for the binding of wildtype Mac1 towards 2´-F-2´-deoxy-ADPR (25°C, one site binding model). See also Supplementary Tab. 2
	Receptor	Ligand	KD (µM)	ΔH (kcal mol-1)	TΔS (kcal mol-1)
	WT Mac1	2´-F-2´-deoxy-ADPR	22.779	-14390	-8050
			15.7233	-10800	-4233
			22.3214	-11230	-4233
	sec	µcal sec-1		Molar Ratio	cal mol-1 of injectant
	5	-0.00021793		0.18596	-8877.58
	6	0.000124481		0.33637	-8057.47
	7	0.000986892		0.48823	-7172.86
	8	0.00179		0.64155	-6402.97
	9	0.0024		0.79633	-5537.71
	10	0.00178		0.95257	-4558.07
	11	0.000676536		1.11026	-3955.57
	12	-0.000901089		1.26941	-3336.73
	13	-0.000568736		1.43002	-2736.64
	14	-0.000446383		1.59209	-2404.46
	15	-0.00069403		1.75561	-1947.31
	16	-0.000611677		1.92059	-1776.3
	17	0.000860677		2.08703	-1507.25
	18	0.00122		2.25492	-1360.24
	19	0.0015		2.42428	-1161.95
	20	0.00219		2.59509	-1125.48
	21	0.00315		2.76736	-966.401
	22	0.00268		2.94108	-897.045
	23	0.00226
	24	0.00207
	25	0.00231
	26	0.00238
	27	0.00207
	28	0.00172
	29	0.00122
	30	0.000156719
	31	-0.0012
	32	-0.00194
	33	-0.00266
	34	-0.00291
	35	-0.00305
	36	-0.00227
	37	-0.000726825
	38	0.000232732
	39	0.001
	40	0.00162
	41	0.00198
	42	0.00219
	43	0.00287
	44	0.00218
	45	0.00147
	46	0.000594486
	47	-0.000567666
	48	-0.00154
	49	-0.00139
	50	-0.00171
	51	-0.00213
	52	-0.00222
	53	-0.00325
	54	-0.00391
	55	-0.00393
	56	-0.00459
	57	-0.00536
	58	-0.00448
	59	-0.00387
	60	-0.00309
	61	-0.00222
	62	-0.00161
	63	-0.01428
	64	-0.03629
	65	-0.05904
	66	-0.07828
	67	-0.09257
	68	-0.0909
	69	-0.07574
	70	-0.05784
	71	-0.04177
	72	-0.03006
	73	-0.02165
	74	-0.01733
	75	-0.01493
	76	-0.01311
	77	-0.01182
	78	-0.01078
	79	-0.00905
	80	-0.00788
	81	-0.00688
	82	-0.00682
	83	-0.0062
	84	-0.00651
	85	-0.00683
	86	-0.00755
	87	-0.00682
	88	-0.00604
	89	-0.00546
	90	-0.00376
	91	-0.00304
	92	-0.00302
	93	-0.00322
	94	-0.00355
	95	-0.00348
	96	-0.00305
	97	-0.00294
	98	-0.00329
	99	-0.00276
	100	-0.00431
	101	-0.0055
	102	-0.00589
	103	-0.00714
	104	-0.0077
	105	-0.00649
	106	-0.00479
	107	-0.00301
	108	0.00053197
	109	0.00237
	110	0.00294
	111	0.00339
	112	0.00394
	113	0.00284
	114	0.00207
	115	0.00181
	116	0.000667225
	117	-0.000555301
	118	-0.000917828
	119	-0.000990354
	120	-0.00131
	121	-0.00163
	122	-0.00204
	123	-0.00267
	124	-0.00329
	125	-0.00284
	126	-0.00116
	127	-7.09971e-06
	128	0.000328978
	129	0.000915056
	130	0.000781133
	131	-0.000532789
	132	-0.0014
	133	-0.00104
	134	-0.000864813
	135	-0.000758908
	136	8.69982e-05
	137	0.000502904
	138	-0.00029119
	139	-0.00147
	140	-0.000779071
	141	-0.000912892
	142	-0.00126
	143	-0.000170533
	144	0.00223
	145	0.00238
	146	0.00302
	147	0.00343
	148	0.00357
	149	0.00285
	150	0.00245
	151	0.00182
	152	0.0018
	153	0.0015
	154	0.000546471
	155	-4.5563e-05
	156	-0.000227597
	157	-5.96317e-05
	158	-7.16661e-05
	159	4.74171e-05
	160	0.0009265
	161	0.000985583
	162	0.00167
	163	0.00167
	164	0.00223
	165	0.00168
	166	0.00181
	167	0.00147
	168	0.00184
	169	0.00105
	170	0.000283611
	171	-0.00114
	172	-0.00318
	173	-0.00515
	174	-0.00521
	175	-0.00511
	176	-0.00467
	177	-0.00459
	178	-0.00434
	179	-0.00426
	180	-0.00425
	181	-0.0035
	182	-0.00214
	183	-0.000906078
	184	-0.000333172
	185	0.000500476
	186	0.0015
	187	0.00138
	188	0.00201
	189	0.00165
	190	0.000678979
	191	0.000354733
	192	0.000870487
	193	0.00148
	194	0.00197
	195	0.00334
	196	0.00433
	197	0.00557
	198	0.00541
	199	0.00603
	200	0.00515
	201	0.00372
	202	0.00259
	203	0.00186
	204	0.00167
	205	0.00244
	206	0.0019
	207	0.000435632
	208	-0.00118
	209	-0.00359
	210	-0.0052
	211	-0.00569
	212	-0.01517
	213	-0.07732
	214	-0.21286
	215	-0.41787
	216	-0.669
	217	-0.90897
	218	-1.06446
	219	-1.10372
	220	-1.03471
	221	-0.88683
	222	-0.71766
	223	-0.56539
	224	-0.44703
	225	-0.36519
	226	-0.31673
	227	-0.29292
	228	-0.2851
	229	-0.28613
	230	-0.2884
	231	-0.28672
	232	-0.27864
	233	-0.26403
	234	-0.24491
	235	-0.2225
	236	-0.20001
	237	-0.17879
	238	-0.15933
	239	-0.14175
	240	-0.12723
	241	-0.11371
	242	-0.10109
	243	-0.09113
	244	-0.08152
	245	-0.07381
	246	-0.06757
	247	-0.06296
	248	-0.05896
	249	-0.05557
	250	-0.05084
	251	-0.04651
	252	-0.0427
	253	-0.03843
	254	-0.03426
	255	-0.03093
	256	-0.02759
	257	-0.02416
	258	-0.02132
	259	-0.01827
	260	-0.01609
	261	-0.01449
	262	-0.01324
	263	-0.01152
	264	-0.01071
	265	-0.0097
	266	-0.00859
	267	-0.00763
	268	-0.00697
	269	-0.00692
	270	-0.00714
	271	-0.0075
	272	-0.00746
	273	-0.00745
	274	-0.00702
	275	-0.00676
	276	-0.00643
	277	-0.00638
	278	-0.00589
	279	-0.00558
	280	-0.00534
	281	-0.00472
	282	-0.00335
	283	-0.0031
	284	-0.00222
	285	-0.00261
	286	-0.00336
	287	-0.00409
	288	-0.0044
	289	-0.00454
	290	-0.00314
	291	-0.00124
	292	-0.000685497
	293	-0.000438481
	294	-0.00131
	295	-0.00144
	296	-0.00235
	297	-0.0026
	298	-0.00261
	299	-0.00177
	300	-0.00216
	301	-0.00315
	302	-0.00413
	303	-0.00445
	304	-0.00535
	305	-0.00593
	306	-0.00591
	307	-0.00462
	308	-0.0041
	309	-0.00251
	310	-0.000302603
	311	0.00111
	312	0.00169
	313	0.0025
	314	0.00273
	315	0.00263
	316	0.00288
	317	0.00267
	318	0.00221
	319	0.00215
	320	0.00161
	321	0.00191
	322	0.00227
	323	0.00321
	324	0.00348
	325	0.00406
	326	0.00407
	327	0.00364
	328	0.0036
	329	0.00246
	330	0.00107
	331	-0.000128018
	332	6.19861e-05
	333	-0.00103
	334	-0.00143
	335	-0.000468
	336	-0.000397996
	337	-0.00113
	338	-0.00154
	339	-0.000917483
	340	-0.00109
	341	-0.000897075
	342	-0.00124
	343	-0.000306624
	344	-0.000586074
	345	-0.000755525
	346	-0.000214975
	347	0.000305574
	348	-5.38764e-05
	349	0.000566673
	350	0.000877644
	351	0.0014
	352	0.00241
	353	0.00253
	354	0.00146
	355	0.00109
	356	0.00053458
	357	-0.0011
	358	-0.0021
	359	-0.00292
	360	-0.00388
	361	-0.00484
	362	-0.0071
	363	-0.04401
	364	-0.14089
	365	-0.29972
	366	-0.50791
	367	-0.7263
	368	-0.88936
	369	-0.95681
	370	-0.92537
	371	-0.81415
	372	-0.66817
	373	-0.52893
	374	-0.41676
	375	-0.33797
	376	-0.28963
	377	-0.26567
	378	-0.25908
	379	-0.26366
	380	-0.27135
	381	-0.27646
	382	-0.27603
	383	-0.26833
	384	-0.2529
	385	-0.2338
	386	-0.21194
	387	-0.19002
	388	-0.1684
	389	-0.14872
	390	-0.13095
	391	-0.11723
	392	-0.10468
	393	-0.09376
	394	-0.08458
	395	-0.07627
	396	-0.06775
	397	-0.06095
	398	-0.05532
	399	-0.04968
	400	-0.04603
	401	-0.04338
	402	-0.04004
	403	-0.03722
	404	-0.03445
	405	-0.03086
	406	-0.0274
	407	-0.02511
	408	-0.02201
	409	-0.02002
	410	-0.01941
	411	-0.01888
	412	-0.01777
	413	-0.01741
	414	-0.01679
	415	-0.01565
	416	-0.01405
	417	-0.01332
	418	-0.01218
	419	-0.01139
	420	-0.01034
	421	-0.01029
	422	-0.00918
	423	-0.00844
	424	-0.00753
	425	-0.00686
	426	-0.00597
	427	-0.00564
	428	-0.00517
	429	-0.00504
	430	-0.0054
	431	-0.0046
	432	-0.00359
	433	-0.00343
	434	-0.00254
	435	-0.00082719
	436	-0.000852947
	437	-0.00119
	438	-5.44597e-05
	439	0.000720468
	440	0.00173
	441	0.00244
	442	0.00266
	443	0.00154
	444	0.000138526
	445	-0.000735685
	446	-0.000848654
	447	-0.00157
	448	-0.00195
	449	-0.00188
	450	-0.00289
	451	-0.00304
	452	-0.00206
	453	-0.0015
	454	-0.000558365
	455	0.000200137
	456	-0.000421362
	457	-0.00192
	458	-0.00247
	459	-0.00339
	460	-0.00313
	461	-0.00242
	462	-0.0004037
	463	0.000596322
	464	0.000916345
	465	0.00049794
	466	0.000319535
	467	-0.00062887
	468	-0.000687275
	469	0.00028432
	470	0.00176
	471	0.00186
	472	0.00268
	473	0.00234
	474	0.00169
	475	0.000951396
	476	0.0013
	477	0.000648242
	478	0.00158
	479	0.00154
	480	0.00185
	481	0.00244
	482	0.00281
	483	0.00251
	484	0.00298
	485	0.00259
	486	0.00268
	487	0.00322
	488	0.00309
	489	0.00264
	490	0.00256
	491	0.00184
	492	0.000597142
	493	-8.54249e-05
	494	-0.000767992
	495	-0.00155
	496	-0.00236
	497	-0.00249
	498	-0.00341
	499	-0.00383
	500	-0.00345
	501	-0.00303
	502	-0.00345
	503	-0.0015
	504	-0.000350153
	505	2.76971e-05
	506	0.000155547
	507	0.00176
	508	0.00197
	509	0.00238
	510	0.00396
	511	0.00416
	512	-0.00176
	513	-0.04891
	514	-0.15473
	515	-0.31786
	516	-0.51941
	517	-0.71987
	518	-0.8621
	519	-0.91723
	520	-0.88699
	521	-0.79107
	522	-0.67
	523	-0.55122
	524	-0.45069
	525	-0.37255
	526	-0.31595
	527	-0.27651
	528	-0.24945
	529	-0.23014
	530	-0.21541
	531	-0.20203
	532	-0.18953
	533	-0.17563
	534	-0.16101
	535	-0.14644
	536	-0.13263
	537	-0.11876
	538	-0.10836
	539	-0.09832
	540	-0.0885
	541	-0.07926
	542	-0.07228
	543	-0.06449
	544	-0.05813
	545	-0.0544
	546	-0.05128
	547	-0.04778
	548	-0.04519
	549	-0.04248
	550	-0.0386
	551	-0.03468
	552	-0.0312
	553	-0.02695
	554	-0.02431
	555	-0.0208
	556	-0.01778
	557	-0.01478
	558	-0.01199
	559	-0.0087
	560	-0.0065
	561	-0.00499
	562	-0.00367
	563	-0.00249
	564	-0.00173
	565	-0.00166
	566	-0.00149
	567	-0.00151
	568	-0.00255
	569	-0.0025
	570	-0.00244
	571	-0.00268
	572	-0.00272
	573	-0.00269
	574	-0.00332
	575	-0.00302
	576	-0.00251
	577	-0.0028
	578	-0.00225
	579	-0.00198
	580	-0.00251
	581	-0.00207
	582	-0.00252
	583	-0.00339
	584	-0.00401
	585	-0.0042
	586	-0.00503
	587	-0.00453
	588	-0.00451
	589	-0.00385
	590	-0.00309
	591	-0.00222
	592	-0.000727155
	593	0.00137
	594	0.00375
	595	0.00473
	596	0.00532
	597	0.00506
	598	0.0044
	599	0.00215
	600	0.00127
	601	-0.000893057
	602	-0.00176
	603	-0.00292
	604	-0.00337
	605	-0.00329
	606	-0.00157
	607	-0.00148
	608	-0.000881492
	609	-0.000412178
	610	-0.000652864
	611	-0.000514162
	612	0.000283522
	613	0.000711206
	614	0.00055889
	615	0.000866574
	616	0.000244258
	617	-0.000328057
	618	9.83841e-05
	619	0.000324826
	620	0.00118
	621	0.00153
	622	0.00177
	623	0.0013
	624	0.00116
	625	0.000211987
	626	-0.000662487
	627	-0.000996961
	628	-0.00116
	629	-0.000855909
	630	-0.00124
	631	-0.00069566
	632	-0.000510776
	633	-0.000625892
	634	-0.000851008
	635	-0.00126
	636	-0.00114
	637	-0.00112
	638	-0.000632014
	639	0.000112581
	640	0.00158
	641	0.00212
	642	0.0022
	643	0.00204
	644	0.00175
	645	0.00166
	646	0.000515108
	647	-0.000410193
	648	-0.000295495
	649	0.00013925
	650	-0.000545676
	651	0.000489398
	652	0.00183
	653	0.00196
	654	0.00184
	655	0.00274
	656	0.00362
	657	0.00446
	658	0.00433
	659	0.00394
	660	0.00329
	661	0.00192
	662	-0.00386
	663	-0.04279
	664	-0.1327
	665	-0.26961
	666	-0.44141
	667	-0.61481
	668	-0.74036
	669	-0.79152
	670	-0.77136
	671	-0.694
	672	-0.59306
	673	-0.49176
	674	-0.40403
	675	-0.33534
	676	-0.28524
	677	-0.2494
	678	-0.22449
	679	-0.20762
	680	-0.19453
	681	-0.18241
	682	-0.17027
	683	-0.15839
	684	-0.14528
	685	-0.13215
	686	-0.11994
	687	-0.10853
	688	-0.09848
	689	-0.0901
	690	-0.08099
	691	-0.0732
	692	-0.06722
	693	-0.06111
	694	-0.0553
	695	-0.05136
	696	-0.04728
	697	-0.04355
	698	-0.04035
	699	-0.03745
	700	-0.03396
	701	-0.03057
	702	-0.02814
	703	-0.02623
	704	-0.02385
	705	-0.02223
	706	-0.02154
	707	-0.01967
	708	-0.01772
	709	-0.0165
	710	-0.01375
	711	-0.01039
	712	-0.00817
	713	-0.00679
	714	-0.00522
	715	-0.00482
	716	-0.00481
	717	-0.00375
	718	-0.00168
	719	0.000328033
	720	0.000815278
	721	0.00165
	722	0.00174
	723	0.00126
	724	-7.57432e-05
	725	0.000121502
	726	0.000508572
	727	0.000355538
	728	0.000342504
	729	0.00040947
	730	-0.000933564
	731	-0.0025
	732	-0.00302
	733	-0.00385
	734	-0.00501
	735	-0.00483
	736	-0.00407
	737	-0.00359
	738	-0.00307
	739	-0.00152
	740	-0.000927692
	741	-0.000581524
	742	-0.000975357
	743	-0.0016
	744	-0.00251
	745	-0.00388
	746	-0.00546
	747	-0.00485
	748	-0.00456
	749	-0.00469
	750	-0.00325
	751	-0.00152
	752	-0.00186
	753	-0.00151
	754	-0.000328158
	755	-0.00061311
	756	-0.0017
	757	-0.00205
	758	-0.00262
	759	-0.00331
	760	-0.00339
	761	-0.00185
	762	-0.0014
	763	-0.00146
	764	-0.00163
	765	-0.00127
	766	-0.00141
	767	-0.00196
	768	-0.00173
	769	-0.00107
	770	-0.000319685
	771	0.000693779
	772	0.00123
	773	0.00215
	774	0.0024
	775	0.00193
	776	0.00104
	777	0.000564545
	778	-0.000732029
	779	-0.00153
	780	-0.00166
	781	-0.00294
	782	-0.00329
	783	-0.00303
	784	-0.00301
	785	-0.00297
	786	-0.00237
	787	-0.00148
	788	-0.0011
	789	0.000207161
	790	0.00027149
	791	0.000115915
	792	0.000790339
	793	0.00215
	794	0.00185
	795	0.00202
	796	0.00344
	797	0.00332
	798	0.00284
	799	0.00274
	800	0.00286
	801	0.00215
	802	0.00179
	803	0.00111
	804	0.00176
	805	0.00228
	806	0.00347
	807	0.00454
	808	0.00501
	809	0.00359
	810	0.0022
	811	0.000384426
	812	-0.00259
	813	-0.02963
	814	-0.09923
	815	-0.20921
	816	-0.35244
	817	-0.50404
	818	-0.62009
	819	-0.67297
	820	-0.66496
	821	-0.60446
	822	-0.5177
	823	-0.43018
	824	-0.35409
	825	-0.29311
	826	-0.24764
	827	-0.21593
	828	-0.19408
	829	-0.17881
	830	-0.16682
	831	-0.1576
	832	-0.14836
	833	-0.13877
	834	-0.12791
	835	-0.11706
	836	-0.10553
	837	-0.09446
	838	-0.08378
	839	-0.07564
	840	-0.06809
	841	-0.06106
	842	-0.05457
	843	-0.04969
	844	-0.04421
	845	-0.03972
	846	-0.03672
	847	-0.03384
	848	-0.03041
	849	-0.02861
	850	-0.02712
	851	-0.0252
	852	-0.02387
	853	-0.02243
	854	-0.021
	855	-0.02003
	856	-0.01878
	857	-0.0184
	858	-0.01872
	859	-0.01865
	860	-0.0182
	861	-0.01704
	862	-0.01558
	863	-0.01445
	864	-0.01356
	865	-0.01246
	866	-0.01233
	867	-0.01203
	868	-0.01086
	869	-0.00905
	870	-0.00781
	871	-0.00708
	872	-0.0065
	873	-0.00609
	874	-0.00567
	875	-0.00501
	876	-0.00391
	877	-0.0029
	878	-0.00188
	879	-0.00217
	880	-0.00273
	881	-0.004
	882	-0.00481
	883	-0.00539
	884	-0.00639
	885	-0.0061
	886	-0.00558
	887	-0.00512
	888	-0.00516
	889	-0.00443
	890	-0.00426
	891	-0.0038
	892	-0.00392
	893	-0.00401
	894	-0.00316
	895	-0.00248
	896	-0.00178
	897	-0.000998681
	898	-0.000178799
	899	9.11069e-05
	900	0.000581013
	901	0.000380918
	902	-0.000529176
	903	-0.00109
	904	-0.00202
	905	-0.0022
	906	-0.000889365
	907	0.000720629
	908	0.00131
	909	0.00214
	910	0.00121
	911	-0.00103
	912	-0.00199
	913	-0.00257
	914	-0.00307
	915	-0.00249
	916	-0.000368351
	917	0.000111961
	918	0.00075249
	919	0.00211
	920	0.00239
	921	0.00112
	922	0.00116
	923	0.00106
	924	-6.37934e-05
	925	-0.000272727
	926	-0.00018166
	927	-0.000550593
	928	-0.000769527
	929	0.00029154
	930	0.000883015
	931	0.00125
	932	0.00182
	933	0.00299
	934	0.00417
	935	0.00445
	936	0.00464
	937	0.00468
	938	0.00391
	939	0.00185
	940	0.00062294
	941	-0.000374701
	942	-0.00145
	943	-0.00231
	944	-0.00253
	945	-0.00312
	946	-0.00279
	947	-0.003
	948	-0.00345
	949	-0.00209
	950	-0.0012
	951	-0.000248367
	952	0.000774319
	953	0.00253
	954	0.00189
	955	0.00215
	956	0.000894965
	957	-0.000242434
	958	-0.000779833
	959	-0.0013
	960	-0.00138
	961	-0.000402031
	962	0.000880378
	963	-0.01235
	964	-0.05885
	965	-0.14131
	966	-0.25454
	967	-0.38208
	968	-0.49161
	969	-0.55423
	970	-0.56365
	971	-0.52726
	972	-0.46174
	973	-0.3899
	974	-0.32321
	975	-0.26822
	976	-0.22451
	977	-0.194
	978	-0.17204
	979	-0.15624
	980	-0.14527
	981	-0.13632
	982	-0.12657
	983	-0.11708
	984	-0.10845
	985	-0.09879
	986	-0.08959
	987	-0.08121
	988	-0.07379
	989	-0.06701
	990	-0.06131
	991	-0.05559
	992	-0.051
	993	-0.04662
	994	-0.04127
	995	-0.03678
	996	-0.03319
	997	-0.02946
	998	-0.02678
	999	-0.02453
	1000	-0.02186
	1001	-0.01999
	1002	-0.01776
	1003	-0.01462
	1004	-0.01319
	1005	-0.01177
	1006	-0.01057
	1007	-0.01026
	1008	-0.01016
	1009	-0.00891
	1010	-0.00816
	1011	-0.00707
	1012	-0.0065
	1013	-0.00607
	1014	-0.00547
	1015	-0.00489
	1016	-0.00541
	1017	-0.00549
	1018	-0.00554
	1019	-0.00594
	1020	-0.00663
	1021	-0.00613
	1022	-0.0055
	1023	-0.00486
	1024	-0.00374
	1025	-0.00237
	1026	-0.00117
	1027	0.00125
	1028	0.00288
	1029	0.00332
	1030	0.00351
	1031	0.00428
	1032	0.0029
	1033	0.00153
	1034	0.00139
	1035	0.000932982
	1036	9.01017e-05
	1037	0.000567222
	1038	0.000213714
	1039	-0.0013
	1040	-0.00219
	1041	-0.00239
	1042	-0.00366
	1043	-0.0041
	1044	-0.00441
	1045	-0.00483
	1046	-0.00555
	1047	-0.00515
	1048	-0.00469
	1049	-0.00375
	1050	-0.00287
	1051	-0.00186
	1052	-0.00173
	1053	-0.00124
	1054	-0.000875452
	1055	0.00027442
	1056	0.000714292
	1057	0.00155
	1058	0.00178
	1059	0.00244
	1060	0.00164
	1061	0.00119
	1062	0.000165938
	1063	-0.00094567
	1064	-0.0016
	1065	-0.000830338
	1066	-0.000502775
	1067	0.000854787
	1068	0.00179
	1069	0.00241
	1070	0.00223
	1071	0.00236
	1072	0.00171
	1073	0.00243
	1074	0.00251
	1075	0.00311
	1076	0.0026
	1077	0.00241
	1078	0.0016
	1079	0.000463857
	1080	-0.000248642
	1081	-0.00082114
	1082	-0.00144
	1083	-0.00126
	1084	-0.00116
	1085	-0.00202
	1086	-0.00107
	1087	-0.000804362
	1088	-0.000946478
	1089	0.000111568
	1090	0.000320096
	1091	-0.000251375
	1092	0.000207154
	1093	0.000465683
	1094	0.000694211
	1095	0.00173
	1096	0.00276
	1097	0.00315
	1098	0.00337
	1099	0.00311
	1100	0.00242
	1101	0.00223
	1102	0.0017
	1103	0.00126
	1104	0.000630495
	1105	0.000421018
	1106	-0.000818459
	1107	-0.00106
	1108	-0.00138
	1109	-0.00265
	1110	-0.00375
	1111	-0.00448
	1112	-0.00547
	1113	-0.01758
	1114	-0.05628
	1115	-0.12448
	1116	-0.21794
	1117	-0.32458
	1118	-0.41723
	1119	-0.47092
	1120	-0.48032
	1121	-0.45114
	1122	-0.39628
	1123	-0.33494
	1124	-0.27825
	1125	-0.23111
	1126	-0.1938
	1127	-0.16747
	1128	-0.1481
	1129	-0.13415
	1130	-0.12478
	1131	-0.11667
	1132	-0.10913
	1133	-0.10241
	1134	-0.09548
	1135	-0.08739
	1136	-0.08001
	1137	-0.07315
	1138	-0.06552
	1139	-0.0591
	1140	-0.05331
	1141	-0.04873
	1142	-0.04408
	1143	-0.04058
	1144	-0.03676
	1145	-0.0331
	1146	-0.02829
	1147	-0.02397
	1148	-0.02091
	1149	-0.01823
	1150	-0.01609
	1151	-0.01546
	1152	-0.0144
	1153	-0.01348
	1154	-0.01229
	1155	-0.01193
	1156	-0.01129
	1157	-0.01112
	1158	-0.01082
	1159	-0.0111
	1160	-0.01007
	1161	-0.00959
	1162	-0.00869
	1163	-0.00727
	1164	-0.00601
	1165	-0.00545
	1166	-0.0057
	1167	-0.00561
	1168	-0.00573
	1169	-0.00558
	1170	-0.00482
	1171	-0.00358
	1172	-0.00306
	1173	-0.00193
	1174	-0.00116
	1175	-0.00102
	1176	0.00014555
	1177	0.000331285
	1178	-0.00043298
	1179	0.000752642
	1180	0.00111
	1181	0.000633888
	1182	0.000419511
	1183	0.0014
	1184	-8.92433e-05
	1185	-0.00034375
	1186	-0.000398336
	1187	0.000687079
	1188	2.24938e-05
	1189	0.000957909
	1190	0.000143323
	1191	-0.000621337
	1192	-0.00179
	1193	-0.00234
	1194	-0.00366
	1195	-0.00276
	1196	-0.00163
	1197	-0.000380647
	1198	0.000584212
	1199	0.00127
	1200	0.000803858
	1201	0.00097868
	1202	0.000803503
	1203	0.000648326
	1204	0.000193042
	1205	0.00058765
	1206	0.000412259
	1207	-0.000453132
	1208	-0.00108
	1209	-0.000773915
	1210	-0.000989327
	1211	-0.00113
	1212	-0.000650442
	1213	-0.000156
	1214	-0.000521557
	1215	-0.00131
	1216	-0.00284
	1217	-0.0028
	1218	-0.0034
	1219	-0.00328
	1220	-0.00276
	1221	-0.00196
	1222	-0.00212
	1223	-0.00253
	1224	-0.00149
	1225	0.000567788
	1226	0.00215
	1227	0.00279
	1228	0.00464
	1229	0.00522
	1230	0.00399
	1231	0.00338
	1232	0.00325
	1233	0.00328
	1234	0.00239
	1235	0.000909955
	1236	0.00143
	1237	0.00145
	1238	0.000999054
	1239	0.000345539
	1240	0.000712025
	1241	-0.00142
	1242	-0.00265
	1243	-0.00314
	1244	-0.00302
	1245	-0.00298
	1246	-0.0012
	1247	0.000342118
	1248	0.00137
	1249	0.00136
	1250	0.00131
	1251	0.000844346
	1252	0.000712668
	1253	0.00091099
	1254	0.000669312
	1255	0.00175
	1256	0.00294
	1257	0.00227
	1258	0.00156
	1259	0.00289
	1260	0.00308
	1261	0.00207
	1262	0.00295
	1263	-0.00456
	1264	-0.03695
	1265	-0.09672
	1266	-0.17912
	1267	-0.2744
	1268	-0.35874
	1269	-0.40745
	1270	-0.41595
	1271	-0.38915
	1272	-0.33948
	1273	-0.28463
	1274	-0.23461
	1275	-0.19388
	1276	-0.16228
	1277	-0.13934
	1278	-0.12271
	1279	-0.11187
	1280	-0.10296
	1281	-0.09639
	1282	-0.0901
	1283	-0.08354
	1284	-0.07658
	1285	-0.06965
	1286	-0.06247
	1287	-0.05651
	1288	-0.05152
	1289	-0.04642
	1290	-0.0425
	1291	-0.0388
	1292	-0.0349
	1293	-0.0328
	1294	-0.03075
	1295	-0.02874
	1296	-0.02675
	1297	-0.02442
	1298	-0.02108
	1299	-0.01835
	1300	-0.01602
	1301	-0.01411
	1302	-0.01269
	1303	-0.01173
	1304	-0.01193
	1305	-0.01236
	1306	-0.0126
	1307	-0.01293
	1308	-0.01256
	1309	-0.01112
	1310	-0.00884
	1311	-0.00721
	1312	-0.00634
	1313	-0.00587
	1314	-0.00574
	1315	-0.00592
	1316	-0.0049
	1317	-0.00448
	1318	-0.00391
	1319	-0.0027
	1320	-0.00199
	1321	-0.00241
	1322	-0.00178
	1323	-0.00143
	1324	-0.00265
	1325	-0.00424
	1326	-0.00585
	1327	-0.00686
	1328	-0.00666
	1329	-0.00583
	1330	-0.00452
	1331	-0.00238
	1332	-0.00046955
	1333	-0.000629554
	1334	-0.000119557
	1335	0.000270439
	1336	0.000860436
	1337	0.000460433
	1338	0.000819837
	1339	0.000298886
	1340	0.000887935
	1341	-3.30164e-05
	1342	-0.000193967
	1343	-0.000474918
	1344	0.000673849
	1345	0.000431771
	1346	0.000229694
	1347	-0.000552383
	1348	-0.000954461
	1349	-0.00193
	1350	-0.00271
	1351	-0.00344
	1352	-0.00368
	1353	-0.00382
	1354	-0.00405
	1355	-0.00317
	1356	-0.00188
	1357	-0.00158
	1358	-0.00133
	1359	-0.00103
	1360	-0.00127
	1361	-0.00125
	1362	-0.000165238
	1363	0.000240121
	1364	0.000624757
	1365	0.00111
	1366	0.000584028
	1367	0.000248664
	1368	0.0009033
	1369	0.000737936
	1370	0.000182236
	1371	0.000406424
	1372	-0.000229388
	1373	-0.00149
	1374	-0.00128
	1375	-0.000706823
	1376	-0.000352668
	1377	-0.000198567
	1378	0.000595534
	1379	0.000369635
	1380	0.000733736
	1381	0.00168
	1382	0.0025
	1383	0.00303
	1384	0.00427
	1385	0.00447
	1386	0.00445
	1387	0.00516
	1388	0.0058
	1389	0.00542
	1390	0.00461
	1391	0.00351
	1392	0.00211
	1393	-5.84625e-05
	1394	-0.000773762
	1395	-0.00176
	1396	-0.00344
	1397	-0.00444
	1398	-0.00359
	1399	-0.00455
	1400	-0.00438
	1401	-0.00327
	1402	-0.00197
	1403	-0.00114
	1404	-0.000528072
	1405	-0.000113733
	1406	9.06061e-05
	1407	0.000184945
	1408	-0.000110874
	1409	0.000783148
	1410	0.00144
	1411	0.00202
	1412	0.00226
	1413	-0.00397
	1414	-0.03
	1415	-0.08008
	1416	-0.14987
	1417	-0.23045
	1418	-0.30259
	1419	-0.34542
	1420	-0.35218
	1421	-0.32782
	1422	-0.2839
	1423	-0.23528
	1424	-0.1912
	1425	-0.15612
	1426	-0.13073
	1427	-0.11148
	1428	-0.09785
	1429	-0.08812
	1430	-0.08058
	1431	-0.07441
	1432	-0.06963
	1433	-0.06523
	1434	-0.06133
	1435	-0.05729
	1436	-0.05118
	1437	-0.04654
	1438	-0.04262
	1439	-0.03899
	1440	-0.03574
	1441	-0.03413
	1442	-0.03165
	1443	-0.02859
	1444	-0.02521
	1445	-0.022
	1446	-0.02016
	1447	-0.01893
	1448	-0.01779
	1449	-0.01602
	1450	-0.0145
	1451	-0.01176
	1452	-0.0089
	1453	-0.00736
	1454	-0.00718
	1455	-0.00591
	1456	-0.00524
	1457	-0.00446
	1458	-0.00301
	1459	-0.00147
	1460	-0.000394326
	1461	0.000868855
	1462	0.00103
	1463	0.000645215
	1464	0.000198395
	1465	-0.000868412
	1466	-0.00255
	1467	-0.00381
	1468	-0.00392
	1469	-0.00513
	1470	-0.00671
	1471	-0.00644
	1472	-0.00533
	1473	-0.0049
	1474	-0.00343
	1475	-0.00202
	1476	-0.00214
	1477	-0.0024
	1478	-0.00214
	1479	-0.0016
	1480	-0.00031731
	1481	0.000586329
	1482	0.000269967
	1483	-0.000616394
	1484	-0.00169
	1485	-0.0026
	1486	-0.00244
	1487	-0.0008511
	1488	0.00108
	1489	0.00222
	1490	0.00189
	1491	0.00151
	1492	0.000648804
	1493	-0.000367017
	1494	-0.00201
	1495	-0.00251
	1496	-0.00321
	1497	-0.0039
	1498	-0.00506
	1499	-0.00435
	1500	-0.00286
	1501	-0.00212
	1502	-0.00195
	1503	-0.0007631
	1504	9.17583e-05
	1505	-0.000493335
	1506	-0.000298428
	1507	0.000606479
	1508	0.000371386
	1509	-0.000463707
	1510	-0.000688583
	1511	-0.000913242
	1512	-0.00102
	1513	-0.00149
	1514	-0.00124
	1515	-0.0011
	1516	-0.00132
	1517	-0.00186
	1518	-0.00248
	1519	-0.00245
	1520	-0.00216
	1521	-0.00118
	1522	-0.000101441
	1523	0.000944911
	1524	0.000851433
	1525	0.000227955
	1526	-0.000535523
	1527	-0.000989001
	1528	-0.00103
	1529	-0.000755598
	1530	-0.000278119
	1531	0.00026936
	1532	0.000896839
	1533	0.00155
	1534	0.00164
	1535	0.00255
	1536	0.00225
	1537	0.00192
	1538	0.00168
	1539	0.00209
	1540	0.0015
	1541	0.00232
	1542	0.00202
	1543	0.00237
	1544	0.00204
	1545	0.00164
	1546	0.000601034
	1547	-0.000798958
	1548	-0.00122
	1549	-0.000617458
	1550	-5.62625e-05
	1551	-0.000165067
	1552	0.000876128
	1553	0.00106
	1554	-1.14811e-05
	1555	-0.000819393
	1556	-0.000707178
	1557	-0.000774962
	1558	-0.00159
	1559	-0.00222
	1560	-0.00191
	1561	-0.00167
	1562	-0.00201
	1563	-0.00604
	1564	-0.02684
	1565	-0.06861
	1566	-0.129
	1567	-0.19891
	1568	-0.2636
	1569	-0.30205
	1570	-0.31027
	1571	-0.29043
	1572	-0.25245
	1573	-0.20885
	1574	-0.17003
	1575	-0.13841
	1576	-0.11499
	1577	-0.09782
	1578	-0.08654
	1579	-0.07853
	1580	-0.07402
	1581	-0.06904
	1582	-0.06544
	1583	-0.06159
	1584	-0.05745
	1585	-0.05173
	1586	-0.04795
	1587	-0.04321
	1588	-0.03964
	1589	-0.03607
	1590	-0.03328
	1591	-0.02953
	1592	-0.02631
	1593	-0.02323
	1594	-0.02073
	1595	-0.01875
	1596	-0.01797
	1597	-0.01705
	1598	-0.01553
	1599	-0.01402
	1600	-0.01101
	1601	-0.00771
	1602	-0.00655
	1603	-0.0053
	1604	-0.00563
	1605	-0.00699
	1606	-0.008
	1607	-0.00812
	1608	-0.01016
	1609	-0.01055
	1610	-0.01044
	1611	-0.01002
	1612	-0.00924
	1613	-0.00644
	1614	-0.00423
	1615	-0.00242
	1616	-0.000855232
	1617	0.000490862
	1618	0.00156
	1619	0.00196
	1620	0.00362
	1621	0.00412
	1622	0.00488
	1623	0.00442
	1624	0.00396
	1625	0.00333
	1626	0.00237
	1627	0.00035999
	1628	0.000355719
	1629	0.000301449
	1630	-0.0014
	1631	-0.00253
	1632	-0.00297
	1633	-0.00418
	1634	-0.00466
	1635	-0.00509
	1636	-0.00416
	1637	-0.00347
	1638	-0.00274
	1639	-0.00219
	1640	-0.000410189
	1641	-0.00021527
	1642	0.0013
	1643	0.00233
	1644	0.00251
	1645	0.00234
	1646	0.00318
	1647	0.00262
	1648	0.0024
	1649	0.0024
	1650	0.00276
	1651	0.00311
	1652	0.00368
	1653	0.00349
	1654	0.00328
	1655	0.00305
	1656	0.00246
	1657	0.00247
	1658	0.00211
	1659	0.00171
	1660	0.0011
	1661	0.000501167
	1662	-0.000276023
	1663	-0.00144
	1664	-0.00242
	1665	-0.00321
	1666	-0.0042
	1667	-0.00459
	1668	-0.0035
	1669	-0.000984301
	1670	-4.13071e-06
	1671	0.00142
	1672	0.00217
	1673	0.00251
	1674	0.00178
	1675	0.00125
	1676	0.00133
	1677	0.000954302
	1678	0.000202898
	1679	-0.000528507
	1680	-0.00103
	1681	-0.0028
	1682	-0.00353
	1683	-0.00363
	1684	-0.00333
	1685	-0.00266
	1686	-0.00138
	1687	-0.00143
	1688	-0.00157
	1689	-0.00115
	1690	-0.00119
	1691	-0.00124
	1692	-0.000782157
	1693	1.29092e-05
	1694	7.97585e-06
	1695	1.20685e-05
	1696	-0.000984423
	1697	-0.00146
	1698	-0.00161
	1699	-0.00289
	1700	-0.00285
	1701	-0.000597193
	1702	6.50732e-05
	1703	0.000187339
	1704	0.00174
	1705	0.00324
	1706	0.00283
	1707	0.00396
	1708	0.00453
	1709	0.00536
	1710	0.00402
	1711	0.00395
	1712	0.00438
	1713	0.00163
	1714	-0.0162
	1715	-0.05084
	1716	-0.10301
	1717	-0.16568
	1718	-0.22313
	1719	-0.25825
	1720	-0.26616
	1721	-0.24884
	1722	-0.2144
	1723	-0.17564
	1724	-0.14143
	1725	-0.11278
	1726	-0.09251
	1727	-0.07837
	1728	-0.06923
	1729	-0.06231
	1730	-0.05759
	1731	-0.05265
	1732	-0.04764
	1733	-0.04343
	1734	-0.04033
	1735	-0.03794
	1736	-0.03587
	1737	-0.0342
	1738	-0.03213
	1739	-0.02946
	1740	-0.02774
	1741	-0.02499
	1742	-0.02224
	1743	-0.01993
	1744	-0.01891
	1745	-0.0165
	1746	-0.01444
	1747	-0.01347
	1748	-0.01162
	1749	-0.00935
	1750	-0.00795
	1751	-0.00665
	1752	-0.00516
	1753	-0.00418
	1754	-0.00274
	1755	-0.00233
	1756	-0.00277
	1757	-0.00293
	1758	-0.00333
	1759	-0.00373
	1760	-0.00446
	1761	-0.00408
	1762	-0.00377
	1763	-0.00311
	1764	-0.0032
	1765	-0.00278
	1766	-0.00266
	1767	-0.00202
	1768	-0.00186
	1769	-0.00189
	1770	-0.00154
	1771	-0.000378127
	1772	5.16305e-05
	1773	-0.000188612
	1774	0.000791145
	1775	0.00144
	1776	0.00193
	1777	0.00171
	1778	0.00182
	1779	0.00159
	1780	0.00235
	1781	0.00129
	1782	0.000581547
	1783	-0.000658202
	1784	-0.00244
	1785	-0.00425
	1786	-0.00595
	1787	-0.00618
	1788	-0.00558
	1789	-0.00443
	1790	-0.00322
	1791	-0.00133
	1792	-0.000110781
	1793	0.000880577
	1794	0.00243
	1795	0.0037
	1796	0.00468
	1797	0.00586
	1798	0.00614
	1799	0.00519
	1800	0.00352
	1801	0.00226
	1802	0.000548686
	1803	0.00118
	1804	0.00114
	1805	0.0019
	1806	0.00196
	1807	0.00238
	1808	0.000628863
	1809	-0.000107638
	1810	-0.000823378
	1811	-0.0013
	1812	-0.00177
	1813	-0.000990274
	1814	0.000294095
	1815	0.000868463
	1816	0.00159
	1817	0.00183
	1818	0.00226
	1819	0.00221
	1820	0.00259
	1821	0.00325
	1822	0.0031
	1823	0.00247
	1824	0.00212
	1825	0.00138
	1826	-0.000296378
	1827	-0.00118
	1828	-0.0028
	1829	-0.00455
	1830	-0.00588
	1831	-0.00637
	1832	-0.00696
	1833	-0.00694
	1834	-0.00653
	1835	-0.00585
	1836	-0.00549
	1837	-0.00453
	1838	-0.00285
	1839	-0.00145
	1840	-0.000511624
	1841	-0.000927437
	1842	-0.000693523
	1843	-0.00117
	1844	-0.00174
	1845	-0.00154
	1846	0.000902134
	1847	0.00168
	1848	0.00257
	1849	0.00313
	1850	0.00387
	1851	0.00314
	1852	0.00324
	1853	0.0036
	1854	0.0037
	1855	0.00334
	1856	0.00336
	1857	0.00257
	1858	0.00152
	1859	0.0012
	1860	0.00118
	1861	0.00146
	1862	0.00213
	1863	0.000220897
	1864	-0.01421
	1865	-0.0447
	1866	-0.09013
	1867	-0.14591
	1868	-0.19742
	1869	-0.22994
	1870	-0.23945
	1871	-0.225
	1872	-0.19447
	1873	-0.16068
	1874	-0.12977
	1875	-0.10357
	1876	-0.08478
	1877	-0.07074
	1878	-0.06137
	1879	-0.05454
	1880	-0.04998
	1881	-0.04691
	1882	-0.04411
	1883	-0.04162
	1884	-0.04007
	1885	-0.03841
	1886	-0.0359
	1887	-0.03298
	1888	-0.03025
	1889	-0.02731
	1890	-0.02392
	1891	-0.02072
	1892	-0.01844
	1893	-0.01556
	1894	-0.01282
	1895	-0.01042
	1896	-0.00966
	1897	-0.00886
	1898	-0.00783
	1899	-0.00728
	1900	-0.00822
	1901	-0.00803
	1902	-0.00734
	1903	-0.00739
	1904	-0.00714
	1905	-0.0066
	1906	-0.00605
	1907	-0.00586
	1908	-0.00574
	1909	-0.00591
	1910	-0.00561
	1911	-0.00525
	1912	-0.00584
	1913	-0.00685
	1914	-0.00652
	1915	-0.0053
	1916	-0.00369
	1917	-0.00141
	1918	0.000334534
	1919	0.00145
	1920	0.00162
	1921	0.00152
	1922	0.00119
	1923	0.00194
	1924	0.00122
	1925	0.000932071
	1926	-0.00044979
	1927	-0.00139
	1928	-0.00273
	1929	-0.00248
	1930	-0.00167
	1931	-0.000349233
	1932	0.000478725
	1933	0.000716683
	1934	0.000684641
	1935	-0.000437401
	1936	-0.00163
	1937	-0.00193
	1938	-0.00132
	1939	-0.00163
	1940	-0.000888209
	1941	-0.000560428
	1942	-0.000592647
	1943	-0.000264866
	1944	0.00128
	1945	0.00239
	1946	0.00343
	1947	0.0047
	1948	0.00431
	1949	0.00338
	1950	0.00164
	1951	-0.000423431
	1952	-0.00242
	1953	-0.00297
	1954	-0.00311
	1955	-0.00361
	1956	-0.0019
	1957	-0.00139
	1958	-0.00106
	1959	-0.00129
	1960	-0.0011
	1961	-0.00152
	1962	-0.001
	1963	-0.000183648
	1964	0.00182
	1965	0.00363
	1966	0.00415
	1967	0.00461
	1968	0.00455
	1969	0.00311
	1970	0.00182
	1971	0.00144
	1972	0.00123
	1973	0.00156
	1974	0.00144
	1975	0.00132
	1976	0.000329702
	1977	-0.00133
	1978	-0.00296
	1979	-0.00354
	1980	-0.00484
	1981	-0.00533
	1982	-0.00521
	1983	-0.00546
	1984	-0.00501
	1985	-0.00412
	1986	-0.00257
	1987	-0.000569604
	1988	0.000786313
	1989	0.000691908
	1990	0.00151
	1991	0.00139
	1992	0.000278692
	1993	0.000564286
	1994	0.00129
	1995	0.00247
	1996	0.00234
	1997	0.00198
	1998	0.00176
[truncated: 914 more rows]

## Sheet: Fig. 3a
Fig. 3a: Concentration-responses for Mac1 inhibition by ADPR derivatives with modifications of the distal ribose. See also Supplementary Tab. 2
	Compound	ADPR						Compound	ADP-glucose						Compound	THF-ADP						Compound	2´-deoxy-ADPR					1",2´-dideoxy-ADPR					3",2´-dideoxy-ADPR					Cyclopentyl-ADP					β-methyl-ADP					β-ethyl-ADP
	log M	% Inhibition			log IC50			log M	% Inhibition			log IC50			log M	% Inhibition			log IC50			log M	% Inhibition			log IC50		% Inhibition			log IC50		% Inhibition			log IC50		% Inhibition			log IC50		% Inhibition			log IC50		% Inhibition
		Mean	SD	N	Mean	SD			Mean	SD	N	Mean	SD			Mean	SD	N	Mean	SD			Mean	SD	N	Mean	SD	Mean	SD	N	Mean	SD	Mean	SD	N	Mean	SD	Mean	SD	N	Mean	SD	Mean	SD	N	Mean	SD	Mean	SD
	-3.52288	97.7665	5.22494	5	-4.63	0.08		-3.92082	4.60681	4.03846	3	#	#		-3.22185	70.8055	3.32042	3	-3.59	0.07		-3.39794	88.1767	3.0304	3	-4.4	0.04	74.9872	4.81569	3	-3.83	0.1	75.4684	3.56458	3	-3.95	0.09	19.7984	1.14025	3	-2.79	0.01	107.937	10.4549	3	-4.89	0.05	95.5476	7.4547
	-4.04576	81.3788	3.55717	5				-4.4437	1.64612	1.15831	3				-3.74473	41.1866	4.15724	3				-3.92082	75.5124	1.12184	3			43.1184	6.04411	3			53.8398	5.4413	3			6.31536	0.980388	3			96.4869	5.83103	3			76.8673	4.71636
	-4.52288	56.4862	6.79157	5				-4.92082	0.476744	1.80743	3				-4.22185	18.141	3.11047	3				-4.39794	51.6022	2.69901	3			20.963	3.17773	3			26.6805	3.70564	3			4.74405	3.66493	3			80.2625	1.1071	3			50.2014	2.25403
	-5.04576	23.8458	3.87744	5				-5.4437	-0.047741	1.69303	3				-4.74473	4.10923	2.18349	3				-4.92082	21.6544	1.72315	3			7.10451	1.888	3			8.90363	2.4818	3			-0.118551	1.40518	3			44.5456	5.59294	3			19.668	1.72285
	-5.52288	9.94677	2.67298	5				-5.92082	0.609136	2.16774	3				-5.22185	0.284506	2.46479	3				-5.39794	8.41158	1.35605	3			3.61835	1.32433	3			3.28608	1.65377	3			0.496959	1.24942	3			19.5629	4.78019	3			7.70825	0.516133
	-6.04576	4.82185	2.08132	5				-6.4437	0.033143	2.23634	3				-5.74473	-1.81779	1.79579	3				-5.92082	2.28378	1.16857	3			0.490197	0.953116	3			0.033132	2.05449	3			-0.10448	1.46387	3			5.7749	1.50573	3			1.78762	0.897155
	-6.52288	2.62027	0.935546	4				-6.92082	-0.386749	2.63844	3				-6.22185	-1.78356	1.78634	3				-6.39794	0.521671	1.9157	3			0.392864	1.0813	3			-0.250611	1.66151	3			0.172361	1.28754	3			2.12744	1.12586	3
	-7.04576	0.0968717	1.20157	4
	#value outside the concentration range tested
[truncated: 3 more columns]

## Sheet: Fig. 3b
Fig. 3b: ITC data for the binding of wildtype Mac1 towards β-methyl-ADP (25°C, one site binding model). See also Supplementary Tab. 2
	Receptor	Ligand	KD (µM)	ΔH (kcal mol-1)	TΔS (kcal mol-1)
	WT Mac1	β-methyl-ADP	6.09756	-8076	-963.025
			6.49351	-8067	-989.858
			7.57576	-8829	-1839.59
	sec	µcal sec-1		Molar Ratio	cal mol-1 of injectant
	5	0.000422493		0.18596	-7112.6
	6	0.00174		0.33637	-6819.4
	7	0.00315		0.48823	-6582.86
	8	0.00379		0.64155	-6012.71
	9	0.00343		0.79633	-5489.21
	10	0.00308		0.95257	-4799.25
	11	0.00201		1.11026	-3991.5
	12	9.60494e-05		1.26941	-3202.75
	13	0.0002737		1.43002	-2450.24
	14	0.00107		1.59209	-1942.6
	15	0.00214		1.75561	-1525.79
	16	0.00284		1.92059	-1156.44
	17	0.00458		2.08703	-872.01
	18	0.00426		2.25492	-755.347
	19	0.00379		2.42428	-606.458
	20	0.00301		2.59509	-520.712
	21	0.00242		2.76736	-333.494
	22	0.00169		2.94108	-310.069
	23	0.0011
	24	0.00013786
	25	-0.000424489
	26	-0.000736838
	27	-0.000419187
	28	-0.000171536
	29	0.000556115
	30	0.000573766
	31	0.00105
	32	0.000859068
	33	0.00108
	34	0.00115
	35	0.0014
	36	0.00109
	37	0.000707322
	38	0.000364973
	39	0.000222624
	40	0.000220275
	41	0.000337926
	42	0.000705577
	43	0.000773228
	44	-0.000349121
	45	-0.00116
	46	-0.00202
	47	-0.00359
	48	-0.00397
	49	-0.00313
	50	-0.00183
	51	-0.000435565
	52	0.00121
	53	0.00283
	54	0.00475
	55	0.00553
	56	0.00558
	57	0.00521
	58	0.00383
	59	0.000855643
	60	-0.00112
	61	-0.00144
	62	-0.00298
	63	-0.03529
	64	-0.08742
	65	-0.13485
	66	-0.17055
	67	-0.19391
	68	-0.17997
	69	-0.14029
	70	-0.1029
	71	-0.07643
	72	-0.0601
	73	-0.04819
	74	-0.04132
	75	-0.0363
	76	-0.03171
	77	-0.02714
	78	-0.02452
	79	-0.0215
	80	-0.01875
	81	-0.01702
	82	-0.01608
	83	-0.01424
	84	-0.01284
	85	-0.01128
	86	-0.01006
	87	-0.00788
	88	-0.00761
	89	-0.00739
	90	-0.0072
	91	-0.00663
	92	-0.00612
	93	-0.0051
	94	-0.00329
	95	-0.00278
	96	-0.00239
	97	-0.00256
	98	-0.00247
	99	-0.0028
	100	-0.00234
	101	-0.00202
	102	-0.00187
	103	-0.00137
	104	-0.00205
	105	-0.00281
	106	-0.00381
	107	-0.00407
	108	-0.00409
	109	-0.00263
	110	-0.00155
	111	-0.000176509
	112	0.000961142
	113	0.00175
	114	0.00246
	115	0.00299
	116	0.00367
	117	0.00284
	118	0.00246
	119	0.00129
	120	0.000732349
	121	0
	122	7.5e-06
	123	-1.5e-05
	124	0.0005225
	125	0
	126	0
	127	-0.000597647
	128	0.000284706
	129	0.000777059
	130	0.00184
	131	0.00236
	132	0.00294
	133	0.00206
	134	0.00108
	135	-0.000338824
	136	-0.000756471
	137	-0.00121
	138	-0.00187
	139	-0.00196
	140	-0.00126
	141	-0.000664706
	142	-0.000342353
	143	0
	144	0.00012381
	145	-0.000192381
	146	-0.00126
	147	-0.000704762
	148	-6.09524e-05
	149	0.000402857
	150	0.00183
	151	0.0023
	152	0.00198
	153	0.0016
	154	0.0014
	155	0.000375714
	156	-0.000450476
	157	-0.00121
	158	-0.00123
	159	-0.000199048
	160	0.000114762
	161	0.00169
	162	0.00215
	163	0.00083619
	164	0
	165	0
	166	-0.000435714
	167	0.000418571
	168	0.00185
	169	0.002
	170	0.000481429
	171	-0.000504286
	172	-0.00118
	173	-0.00192
	174	-0.00288
	175	-0.00211
	176	-0.00251
	177	-0.00202
	178	-0.000954286
	179	0
	180	0
	181	0
	182	0
	183	0
	184	0
	185	0
	186	0
	187	0.000394019
	188	0.000478037
	189	0.000932056
	190	0.00111
	191	0.00184
	192	0.00137
	193	0.000758131
	194	-0.00065785
	195	-0.000663832
	196	-0.00132
	197	-0.00127
	198	-0.00141
	199	-0.00118
	200	-0.000723738
	201	3.02804e-05
	202	1.42991e-05
	203	0.00102
	204	0.00194
	205	0.00167
	206	0.00123
	207	0.00106
	208	0.000708411
	209	0.00054243
	210	0.00124
	211	0.00193
	212	-0.00502
	213	-0.0605
	214	-0.18076
	215	-0.35832
	216	-0.57108
	217	-0.76372
	218	-0.86799
	219	-0.87035
	220	-0.78967
	221	-0.65888
	222	-0.53472
	223	-0.44882
	224	-0.39658
	225	-0.36612
	226	-0.34429
	227	-0.32198
	228	-0.29613
	229	-0.26867
	230	-0.24159
	231	-0.21699
	232	-0.19544
	233	-0.17543
	234	-0.15755
	235	-0.1419
	236	-0.12778
	237	-0.11539
	238	-0.10588
	239	-0.09717
	240	-0.08905
	241	-0.0822
	242	-0.07588
	243	-0.06845
	244	-0.06151
	245	-0.05552
	246	-0.04969
	247	-0.04439
	248	-0.04056
	249	-0.03778
	250	-0.03495
	251	-0.03198
	252	-0.02886
	253	-0.02613
	254	-0.02287
	255	-0.01992
	256	-0.01755
	257	-0.01542
	258	-0.01419
	259	-0.01345
	260	-0.01258
	261	-0.01207
	262	-0.01176
	263	-0.00967
	264	-0.00858
	265	-0.00767
	266	-0.00698
	267	-0.00514
	268	-0.00498
	269	-0.00435
	270	-0.00469
	271	-0.00395
	272	-0.00486
	273	-0.00506
	274	-0.00546
	275	-0.00387
	276	-0.00298
	277	-0.00196
	278	-0.00157
	279	-0.000316262
	280	-0.000352243
	281	-0.000978224
	282	-0.00165
	283	-0.00144
	284	-0.00142
	285	-0.00177
	286	-0.000748131
	287	-0.000174112
	288	0.000419907
	289	0.000753925
	290	0.000847944
	291	0.000411963
	292	0.000305981
	293	0
	294	0
	295	0
	296	0
	297	0
	298	0
	299	0.000288
	300	0.00111
	301	0.00134
	302	0.00191
	303	0.0018
	304	0.000508
	305	-0.000114
	306	-0.000596
	307	-0.000588
	308	0
	309	0
	310	0.00053798
	311	0.000395959
	312	0.000593939
	313	0.000201919
	314	0.000899899
	315	0.000407878
	316	0.000845858
	317	0.000143838
	318	0.0011
	319	0.00209
	320	0.00301
	321	0.00217
	322	0.00157
	323	0.000761716
	324	-0.000470304
	325	-0.0013
	326	-0.00186
	327	-0.00174
	328	-0.00173
	329	-0.00217
	330	-0.00218
	331	-0.00182
	332	-0.00135
	333	-0.000378487
	334	0.000869493
	335	0.00112
	336	0.00216
	337	0.00295
	338	0.00245
	339	0.00201
	340	0.00157
	341	0.00128
	342	0.00038333
	343	0.00053131
	344	0.00101
	345	0.00099727
	346	0.000375249
	347	7.32289e-05
	348	0.000121209
	349	0.000129188
	350	0.000637168
	351	0.000695148
	352	0.000433127
	353	-3.88928e-05
	354	-0.000440913
	355	-0.000962933
	356	-0.00106
	357	-0.00122
	358	-0.00138
	359	-0.00109
	360	-0.000123035
	361	0.00104
	362	-0.00491
	363	-0.0553
	364	-0.16529
	365	-0.32379
	366	-0.51304
	367	-0.68415
	368	-0.77661
	369	-0.77847
	370	-0.71094
	371	-0.60113
	372	-0.49816
	373	-0.42814
	374	-0.38786
	375	-0.36436
	376	-0.34669
	377	-0.32608
	378	-0.30093
	379	-0.27227
	380	-0.24372
	381	-0.21743
	382	-0.1948
	383	-0.17588
	384	-0.15914
	385	-0.14529
	386	-0.13301
	387	-0.1212
	388	-0.11101
	389	-0.10264
	390	-0.0951
	391	-0.08737
	392	-0.08068
	393	-0.07371
	394	-0.06755
	395	-0.06069
	396	-0.05504
	397	-0.05031
	398	-0.04664
	399	-0.04202
	400	-0.03883
	401	-0.03564
	402	-0.03218
	403	-0.02923
	404	-0.02714
	405	-0.02368
	406	-0.02079
	407	-0.01867
	408	-0.0164
	409	-0.01427
	410	-0.01276
	411	-0.01256
	412	-0.01211
	413	-0.01095
	414	-0.01055
	415	-0.00941
	416	-0.00832
	417	-0.00744
	418	-0.00696
	419	-0.0061
	420	-0.00578
	421	-0.00524
	422	-0.00468
	423	-0.00473
	424	-0.00435
	425	-0.00524
	426	-0.00478
	427	-0.00422
	428	-0.00304
	429	-0.00271
	430	-0.00248
	431	-0.00232
	432	-0.00215
	433	-0.00197
	434	-0.0017
	435	-0.00105
	436	-0.000346577
	437	-5.85973e-05
	438	-0.000630618
	439	-0.000372638
	440	0.000315342
	441	-5.66784e-05
	442	-0.000368699
	443	0.000579281
	444	0.000237261
	445	4.52404e-05
	446	0.00063322
	447	0.0002712
	448	5.91795e-05
	449	5.71592e-05
	450	-0.000344861
	451	-0.00119
	452	-0.000438902
	453	-0.000670922
	454	-0.000842942
	455	-0.00134
	456	-0.00114
	457	-0.00162
	458	-0.000221023
	459	0.000746956
	460	0.00168
	461	0.00161
	462	0.00263
	463	0.000948875
	464	0.000236855
	465	9.48346e-05
	466	0.000102814
	467	-0.00108
	468	-0.000841226
	469	-0.000563247
	470	-0.000605267
	471	-0.000567287
	472	-0.000519307
	473	-0.000571328
	474	-0.000403348
	475	-0.000785368
	476	-0.000967389
	477	-0.000849409
	478	-0.000151429
	479	0.000116551
	480	0.00027453
	481	0.00095251
	482	0.00164
	483	0.00162
	484	0.00136
	485	0.00163
	486	0.00119
	487	0.000300388
	488	0.000708368
	489	0.00102
	490	0.00169
	491	0.0021
	492	0.00306
	493	0.00185
	494	0.000686246
	495	9.42258e-05
	496	-0.000187794
	497	-0.000989815
	498	-0.000901835
	499	-0.000353855
	500	-0.000245876
	501	-0.000737896
	502	-0.000319916
	503	-7.19365e-05
	504	0.000206043
	505	0.000654023
	506	0.00126
	507	0.000619982
	508	0.000707962
	509	0.000395942
	510	-0.000376079
	511	0.000101901
	512	-0.00245
	513	-0.03934
	514	-0.12766
	515	-0.2601
	516	-0.42509
	517	-0.58392
	518	-0.68084
	519	-0.69901
	520	-0.65314
	521	-0.56467
	522	-0.47648
	523	-0.41482
	524	-0.37827
	525	-0.35761
	526	-0.34225
	527	-0.32322
	528	-0.30132
	529	-0.27633
	530	-0.24951
	531	-0.22452
	532	-0.20212
	533	-0.18255
	534	-0.16464
	535	-0.14964
	536	-0.13648
	537	-0.12528
	538	-0.11498
	539	-0.10767
	540	-0.10162
	541	-0.09592
	542	-0.09056
	543	-0.08353
	544	-0.07632
	545	-0.0696
	546	-0.06244
	547	-0.05553
	548	-0.05113
	549	-0.04709
	550	-0.04312
	551	-0.03935
	552	-0.03624
	553	-0.03194
	554	-0.02865
	555	-0.02575
	556	-0.02411
	557	-0.02284
	558	-0.02178
	559	-0.02016
	560	-0.01906
	561	-0.01783
	562	-0.01574
	563	-0.01338
	564	-0.01115
	565	-0.00972
	566	-0.00847
	567	-0.00758
	568	-0.00881
	569	-0.00942
	570	-0.0091
	571	-0.00906
	572	-0.00881
	573	-0.00723
	574	-0.00572
	575	-0.00535
	576	-0.00498
	577	-0.00469
	578	-0.00498
	579	-0.0051
	580	-0.00503
	581	-0.00514
	582	-0.00549
	583	-0.0052
	584	-0.00525
	585	-0.00477
	586	-0.00353
	587	-0.00258
	588	-0.00223
	589	-0.00246
	590	-0.00217
	591	-0.00329
	592	-0.00461
	593	-0.00496
	594	-0.00492
	595	-0.00474
	596	-0.00289
	597	-0.00127
	598	-0.000943864
	599	-0.0016
	600	-0.00147
	601	-0.00142
	602	-0.00167
	603	-0.00161
	604	-0.00138
	605	-0.00231
	606	-0.00332
	607	-0.00309
	608	-0.00309
	609	-0.00225
	610	-0.000138108
	611	0.000649872
	612	0.000877852
	613	0.00124
	614	0.00241
	615	0.00167
	616	0.00145
	617	0.00112
	618	0.00123
	619	0.00082371
	620	0.000681689
	621	0.00125
	622	0.00163
	623	0.0015
	624	0.00169
	625	0.00122
	626	0.000699568
	627	-0.000162453
	628	0.000465527
	629	0.000153507
	630	0.000881487
	631	0.000489466
	632	0.000927446
	633	0.000855426
	634	0.00109
	635	0.000271385
	636	0.000369365
	637	0.00117
	638	0.000975324
	639	0.00121
	640	0.00175
	641	0.00139
	642	9.72431e-05
	643	-0.000444777
	644	-0.00185
	645	-0.00187
	646	-0.00148
	647	-0.000852858
	648	-0.000514879
	649	0.000583101
	650	-0.000158919
	651	0.00028906
	652	0.00146
	653	0.00153
	654	0.00116
	655	0.00209
	656	0.00214
	657	0.000996939
	658	0.0011
	659	0.000732898
	660	0.00111
	661	0.000948858
	662	3.68372e-05
	663	-0.02811
	664	-0.1005
	665	-0.21358
	666	-0.35508
	667	-0.49653
	668	-0.58901
	669	-0.6141
	670	-0.58252
	671	-0.5137
	672	-0.44009
	673	-0.38817
	674	-0.35722
	675	-0.34062
	676	-0.32641
	677	-0.31056
	678	-0.28928
	679	-0.26456
	680	-0.23774
	681	-0.21366
	682	-0.19253
	683	-0.17472
	684	-0.15933
	685	-0.14626
	686	-0.13617
	687	-0.12654
	688	-0.11766
	689	-0.11011
	690	-0.10327
	691	-0.09587
	692	-0.08991
	693	-0.08369
	694	-0.07728
	695	-0.07179
	696	-0.06577
	697	-0.05859
	698	-0.05234
	699	-0.04778
	700	-0.0433
	701	-0.03958
	702	-0.03624
	703	-0.03419
	704	-0.03206
	705	-0.02967
	706	-0.02593
	707	-0.02348
	708	-0.02033
	709	-0.01728
	710	-0.01489
	711	-0.01395
	712	-0.01307
	713	-0.01149
	714	-0.01043
	715	-0.00931
	716	-0.00864
	717	-0.00813
	718	-0.00834
	719	-0.00687
	720	-0.00638
	721	-0.00575
	722	-0.0043
	723	-0.00297
	724	-0.0032
	725	-0.00291
	726	-0.00329
	727	-0.00349
	728	-0.00397
	729	-0.00386
	730	-0.00317
	731	-0.00237
	732	-0.0015
	733	-0.00128
	734	-0.000998624
	735	-0.00102
	736	-0.000332664
	737	-0.000114685
	738	0.000193295
	739	-0.000178725
	740	0.000249255
	741	7.23423e-06
	742	-0.000274786
	743	-0.000326806
	744	0.000451173
	745	-5.08469e-05
	746	-1.28672e-05
	747	0.000515112
	748	0.000823092
	749	0.000691072
	750	0.00106
	751	0.00131
	752	8.5011e-05
	753	0.000372991
	754	0.0012
	755	0.00022895
	756	0.00022693
	757	0.00091491
	758	0.000192889
	759	0.000330869
	760	0.00124
	761	0.000696828
	762	0.000624808
	763	0.000582788
	764	-0.000779232
	765	-0.00156
	766	-0.00203
	767	-0.00235
	768	-0.00188
	769	-0.00219
	770	-0.0017
	771	-0.00114
	772	-0.00129
	773	-0.00307
	774	-0.00345
	775	-0.00362
	776	-0.0034
	777	-0.0035
	778	-0.0022
	779	-0.00174
	780	-0.00145
	781	-0.00177
	782	-0.00204
	783	-0.00217
	784	-0.0011
	785	-0.00127
	786	-0.00178
	787	-0.000515699
	788	-0.000377719
	789	-0.00189
	790	-0.0015
	791	-0.00040378
	792	-0.00137
	793	-0.000957821
	794	0.000380159
	795	-0.000711861
	796	-0.00127
	797	-0.000685902
	798	-0.000467922
	799	-0.000999943
	800	-0.000401963
	801	-0.000793983
	802	-0.00145
	803	-0.00247
	804	-0.0025
	805	-0.00228
	806	-0.00242
	807	-0.002
	808	-0.00245
	809	-0.00183
	810	-0.00147
	811	-0.000384186
	812	0.000383794
	813	-0.01624
	814	-0.0713
	815	-0.16092
	816	-0.27645
	817	-0.39986
	818	-0.48957
	819	-0.52367
	820	-0.50935
	821	-0.46159
	822	-0.40216
	823	-0.35814
	824	-0.33213
	825	-0.31709
	826	-0.30524
	827	-0.29282
	828	-0.27567
	829	-0.25329
	830	-0.22997
	831	-0.20734
	832	-0.18661
	833	-0.16853
	834	-0.15382
	835	-0.14154
	836	-0.13113
	837	-0.122
	838	-0.11355
	839	-0.10668
	840	-0.10016
	841	-0.09479
	842	-0.08903
	843	-0.08342
	844	-0.07742
	845	-0.07184
	846	-0.06573
	847	-0.06055
	848	-0.05507
	849	-0.05019
	850	-0.04592
	851	-0.04224
	852	-0.03963
	853	-0.03699
	854	-0.03552
	855	-0.03242
	856	-0.02933
	857	-0.02668
	858	-0.02483
	859	-0.0213
	860	-0.01851
	861	-0.01721
	862	-0.01531
	863	-0.01363
	864	-0.0128
	865	-0.0127
	866	-0.01179
	867	-0.01094
	868	-0.01064
	869	-0.00965
	870	-0.00867
	871	-0.00799
	872	-0.00757
	873	-0.00741
	874	-0.00734
	875	-0.0074
	876	-0.00679
	877	-0.00579
	878	-0.00404
	879	-0.00351
	880	-0.00268
	881	-0.00239
	882	-0.00308
	883	-0.004
	884	-0.00478
	885	-0.0056
	886	-0.00589
	887	-0.00529
	888	-0.00482
	889	-0.00399
	890	-0.00299
	891	-0.00196
	892	-0.00118
	893	-0.00127
	894	-0.00086187
	895	-0.000813891
	896	-0.00121
	897	-0.00136
	898	-0.00111
	899	-0.00184
	900	-0.00186
	901	-0.00145
	902	-0.0015
	903	-0.00111
	904	6.79268e-05
	905	-0.000674094
	906	-0.00211
	907	-0.0034
	908	-0.00442
	909	-0.00566
	910	-0.00481
	911	-0.00333
	912	-0.00186
	913	0.000209744
	914	0.00224
	915	0.00274
	916	0.00221
	917	0.00191
	918	0.000359643
	919	-0.00195
	920	-0.00318
	921	-0.00351
	922	-0.00358
	923	-0.00273
	924	-0.00144
	925	-0.000954499
	926	-0.00034652
	927	-0.00033854
	928	-0.00093056
	929	-0.00217
	930	-0.00191
	931	-0.0018
	932	-0.00174
	933	-0.00211
	934	-0.00134
	935	-0.000784702
	936	-0.000556723
	937	-6.87428e-05
	938	0.000719237
	939	0.000457217
	940	-7.48037e-05
	941	-0.00106
	942	-0.00184
	943	-0.00218
	944	-0.00143
	945	-0.00122
	946	0.000383075
	947	0.000771054
	948	0.000719034
	949	0.00124
	950	0.000584993
	951	-0.000957027
	952	-0.000829047
	953	-0.000471067
	954	-0.000763088
	955	-0.000195108
	956	-2.71284e-05
	957	-0.000609149
	958	-0.00101
	959	-0.00161
	960	-0.00131
	961	-0.00164
	962	-0.0019
	963	-0.01701
	964	-0.06338
	965	-0.1387
	966	-0.23336
	967	-0.33366
	968	-0.40677
	969	-0.43338
	970	-0.42138
	971	-0.38327
	972	-0.33782
	973	-0.3043
	974	-0.28561
	975	-0.27501
	976	-0.26612
	977	-0.25428
	978	-0.23919
	979	-0.22087
	980	-0.20003
	981	-0.18101
	982	-0.16395
	983	-0.14914
	984	-0.13557
	985	-0.12516
	986	-0.11576
	987	-0.10895
	988	-0.1027
	989	-0.09744
	990	-0.09343
	991	-0.08915
	992	-0.08413
	993	-0.07896
	994	-0.07301
	995	-0.06589
	996	-0.0603
	997	-0.05527
	998	-0.05097
	999	-0.04737
	1000	-0.04453
	1001	-0.04105
	1002	-0.03742
	1003	-0.03369
	1004	-0.03148
	1005	-0.02945
	1006	-0.02784
	1007	-0.02611
	1008	-0.02434
	1009	-0.02237
	1010	-0.02035
	1011	-0.01767
	1012	-0.0163
	1013	-0.01518
	1014	-0.0139
	1015	-0.013
	1016	-0.0122
	1017	-0.01105
	1018	-0.00996
	1019	-0.00859
	1020	-0.00782
	1021	-0.00783
	1022	-0.00728
	1023	-0.00693
	1024	-0.00753
	1025	-0.00691
	1026	-0.0062
	1027	-0.00547
	1028	-0.00466
	1029	-0.00369
	1030	-0.0047
	1031	-0.00565
	1032	-0.00576
	1033	-0.00479
	1034	-0.00493
	1035	-0.00364
	1036	-0.0026
	1037	-0.00289
	1038	-0.00395
	1039	-0.00452
	1040	-0.00434
	1041	-0.00414
	1042	-0.00361
	1043	-0.00344
	1044	-0.00214
	1045	-0.00286
	1046	-0.0026
	1047	-0.00262
	1048	-0.00237
	1049	-0.00342
	1050	-0.0028
	1051	-0.00242
	1052	-0.00181
	1053	-0.00194
	1054	-0.000495117
	1055	-0.000767137
	1056	-0.00158
	1057	-0.00197
	1058	-0.00209
	1059	-0.00216
	1060	-0.00245
	1061	-0.00174
	1062	-0.00169
	1063	-0.00195
	1064	-0.00225
	1065	-0.00183
	1066	-0.00174
	1067	-0.000911381
	1068	-0.000113401
	1069	-0.000605421
	1070	-0.000387442
	1071	-0.000879462
	1072	-0.00182
	1073	-0.00219
	1074	-0.00167
	1075	-0.00158
	1076	-0.00129
	1077	-0.000901584
	1078	-0.000523604
	1079	-0.000365624
	1080	-0.000147644
	1081	-0.00129
	1082	-0.00134
	1083	-0.00134
	1084	-0.00108
	1085	-0.00207
	1086	-0.000989766
	1087	-0.000771787
	1088	-0.000853807
	1089	-0.00139
	1090	-0.000917847
	1091	-0.000749868
	1092	-0.000981888
	1093	-0.00138
	1094	-0.00218
	1095	-0.00165
	1096	-0.00176
	1097	-0.00113
	1098	-0.00062401
	1099	0.00139
	1100	0.00141
	1101	0.00113
	1102	-0.000522091
	1103	-0.0014
	1104	-0.00236
	1105	-0.00218
	1106	-0.00249
	1107	-0.00115
	1108	2.57874e-05
	1109	0.000513767
	1110	-6.82532e-05
	1111	0.000579727
	1112	0.00151
	1113	-0.007
	1114	-0.04129
	1115	-0.09742
	1116	-0.17231
	1117	-0.25512
	1118	-0.32047
	1119	-0.3494
	1120	-0.3472
	1121	-0.32042
	1122	-0.28501
	1123	-0.25764
	1124	-0.24028
	1125	-0.23031
	1126	-0.22295
	1127	-0.21343
	1128	-0.20028
	1129	-0.18512
	1130	-0.16814
	1131	-0.15208
	1132	-0.13834
	1133	-0.12627
	1134	-0.11639
	1135	-0.108
	1136	-0.10113
	1137	-0.09481
	1138	-0.09083
	1139	-0.0865
	1140	-0.08208
	1141	-0.07741
	1142	-0.07337
	1143	-0.06885
	1144	-0.06409
	1145	-0.05918
	1146	-0.05488
	1147	-0.05063
	1148	-0.04564
	1149	-0.04173
	1150	-0.03835
	1151	-0.03477
	1152	-0.03252
	1153	-0.03098
	1154	-0.02787
	1155	-0.02579
	1156	-0.0248
	1157	-0.02224
	1158	-0.0202
	1159	-0.01919
	1160	-0.01782
	1161	-0.01624
	1162	-0.01464
	1163	-0.01331
	1164	-0.01322
	1165	-0.01297
	1166	-0.01152
	1167	-0.0108
	1168	-0.00997
	1169	-0.00887
	1170	-0.00754
	1171	-0.00778
	1172	-0.00742
	1173	-0.00668
	1174	-0.00553
	1175	-0.00612
	1176	-0.00664
	1177	-0.00731
	1178	-0.00701
	1179	-0.00697
	1180	-0.0062
	1181	-0.0042
	1182	-0.00343
	1183	-0.00361
	1184	-0.00368
	1185	-0.00262
	1186	-0.00318
	1187	-0.00215
	1188	-0.00198
	1189	-0.00122
	1190	-0.00182
	1191	-0.00205
	1192	-0.00242
	1193	-0.00233
	1194	-0.002
	1195	-0.00183
	1196	-0.00138
	1197	-0.00192
	1198	-0.00152
	1199	-0.00234
	1200	-0.0025
	1201	-0.00229
	1202	-0.00088412
	1203	-0.00035614
	1204	-0.000508161
	1205	-0.000360181
	1206	-0.000702201
	1207	-0.00135
	1208	-0.00233
	1209	-0.00181
	1210	-0.00219
	1211	-0.00111
	1212	-0.000954323
	1213	-0.000906343
	1214	-0.000578363
	1215	0.00116
	1216	0.000517596
	1217	0.000675576
	1218	0.000943555
	1219	0.000641535
	1220	-6.04852e-05
	1221	0.000147494
	1222	0.000305474
	1223	0.000413454
	1224	0.000651434
	1225	-0.000140587
	1226	-0.000452607
	1227	-0.000654627
	1228	-0.000416648
	1229	-0.000708668
	1230	-0.000650688
	1231	-2.27084e-05
	1232	-0.000764729
	1233	-0.00109
	1234	-0.00104
	1235	-0.00017079
	1236	-2.80988e-06
	1237	0.00094517
	1238	0.00090315
	1239	0.000641129
	1240	0.000129109
	1241	-0.000592911
	1242	-0.00156
	1243	-0.00163
	1244	-0.0011
	1245	-0.00139
	1246	-0.00119
	1247	-0.000885033
	1248	-0.000887053
	1249	-0.000759074
	1250	-0.000601094
	1251	-0.00171
	1252	-0.00232
	1253	-0.00206
	1254	-0.00213
	1255	-0.00157
	1256	0.000366784
	1257	0.00168
	1258	0.00178
	1259	0.00147
	1260	0.000908703
	1261	-0.00114
	1262	-0.00139
	1263	-0.00538
	1264	-0.0266
	1265	-0.06675
	1266	-0.12307
	1267	-0.18965
	1268	-0.24743
	1269	-0.2779
	1270	-0.28196
	1271	-0.26383
	1272	-0.23519
	1273	-0.21051
	1274	-0.19538
	1275	-0.185
	1276	-0.1776
	1277	-0.16911
	1278	-0.15873
	1279	-0.14644
	1280	-0.13481
	1281	-0.12276
	1282	-0.11222
	1283	-0.10355
	1284	-0.09566
	1285	-0.0881
	1286	-0.08255
	1287	-0.07855
	1288	-0.07517
	1289	-0.07216
	1290	-0.06986
	1291	-0.06764
	1292	-0.06448
	1293	-0.05896
	1294	-0.0547
	1295	-0.05054
	1296	-0.04645
	1297	-0.04172
	1298	-0.03867
	1299	-0.03551
	1300	-0.03267
	1301	-0.02887
	1302	-0.02648
	1303	-0.0252
	1304	-0.02312
	1305	-0.02101
	1306	-0.02035
	1307	-0.01936
	1308	-0.01733
	1309	-0.01628
	1310	-0.01523
	1311	-0.01447
	1312	-0.01326
	1313	-0.01327
	1314	-0.01276
	1315	-0.01244
	1316	-0.01128
	1317	-0.01117
	1318	-0.01022
	1319	-0.00938
	1320	-0.00828
	1321	-0.0083
	1322	-0.00747
	1323	-0.00639
	1324	-0.00606
	1325	-0.00596
	1326	-0.00421
	1327	-0.00469
	1328	-0.00394
	1329	-0.00317
	1330	-0.00336
	1331	-0.00362
	1332	-0.00223
	1333	-0.00285
	1334	-0.00323
	1335	-0.00289
	1336	-0.003
	1337	-0.00339
	1338	-0.00318
	1339	-0.00303
	1340	-0.00293
	1341	-0.00246
	1342	-0.00182
	1343	-0.00121
	1344	-0.000631001
	1345	-0.000343022
	1346	-0.000905042
	1347	-0.000907062
	1348	-0.00104
	1349	-0.00118
	1350	4.68769e-05
	1351	0.000234857
	1352	-0.000187164
	1353	-0.0013
	1354	-0.00249
	1355	-0.00361
	1356	-0.00446
	1357	-0.00443
	1358	-0.00265
	1359	-0.0017
	1360	-0.00309
	1361	-0.00278
	1362	-0.00274
	1363	-0.00331
	1364	-0.00311
	1365	-0.00145
	1366	-0.0016
	1367	-0.00174
	1368	-0.00174
	1369	-0.00151
	1370	-0.00173
	1371	-0.0017
	1372	-0.00162
	1373	-0.00147
	1374	-0.00105
	1375	-0.00144
	1376	-0.000385651
	1377	-0.000417671
	1378	-0.0013
	1379	-0.00126
	1380	-0.000433732
	1381	-0.00126
	1382	-0.00167
	1383	-0.00151
	1384	-0.00184
	1385	-0.0031
	1386	-0.00341
	1387	-0.00352
	1388	-0.00348
	1389	-0.0031
	1390	-0.00183
	1391	-0.00115
	1392	-0.000177975
	1393	-0.000589996
	1394	-0.00142
	1395	-0.00212
	1396	-0.00233
	1397	-0.00149
	1398	-0.000950097
	1399	-0.000352117
	1400	-0.000924138
	1401	-0.00119
	1402	-0.00325
	1403	-0.00335
	1404	-0.00348
	1405	-0.00253
	1406	-0.00197
	1407	-0.00132
	1408	-0.0009603
	1409	-0.00152
	1410	-0.000884341
	1411	-0.000846361
	1412	0.000661619
	1413	-0.00255
	1414	-0.02022
	1415	-0.0547
	1416	-0.1005
	1417	-0.15339
	1418	-0.1983
	1419	-0.22095
	1420	-0.22181
	1421	-0.20648
	1422	-0.18363
	1423	-0.16412
	1424	-0.15099
	1425	-0.1427
	1426	-0.1365
	1427	-0.12893
	1428	-0.12032
	1429	-0.11053
	1430	-0.10172
	1431	-0.09294
	1432	-0.08612
	1433	-0.07915
	1434	-0.07388
	1435	-0.06803
	1436	-0.06454
	1437	-0.06184
	1438	-0.06007
	1439	-0.05768
	1440	-0.05525
	1441	-0.05178
	1442	-0.04871
	1443	-0.04523
	1444	-0.04213
	1445	-0.03922
	1446	-0.03662
	1447	-0.03257
	1448	-0.02998
	1449	-0.02792
	1450	-0.02529
	1451	-0.02289
	1452	-0.02222
	1453	-0.02091
	1454	-0.01983
	1455	-0.01894
	1456	-0.01866
	1457	-0.01705
	1458	-0.01496
	1459	-0.01233
	1460	-0.01143
	1461	-0.01048
	1462	-0.00976
	1463	-0.01
	1464	-0.01013
	1465	-0.01001
	1466	-0.00916
	1467	-0.00932
	1468	-0.00836
	1469	-0.00821
	1470	-0.00764
	1471	-0.0069
	1472	-0.00548
	1473	-0.00555
	1474	-0.00565
	1475	-0.00566
	1476	-0.00519
	1477	-0.00542
	1478	-0.00597
	1479	-0.005
	1480	-0.00435
	1481	-0.00445
	1482	-0.00437
	1483	-0.00315
	1484	-0.00309
	1485	-0.00293
	1486	-0.00258
	1487	-0.00235
	1488	-0.00298
	1489	-0.00263
	1490	-0.00292
	1491	-0.00381
	1492	-0.00394
	1493	-0.00275
	1494	-0.00349
	1495	-0.00356
	1496	-0.00282
	1497	-0.00263
	1498	-0.0034
	1499	-0.00364
	1500	-0.00335
	1501	-0.00339
	1502	-0.00301
	1503	-0.00258
	1504	-0.00239
	1505	-0.002
	1506	-0.00256
	1507	-0.0027
	1508	-0.00331
	1509	-0.00258
	1510	-0.00196
	1511	-0.0016
	1512	-0.00164
	1513	-0.000432431
	1514	-0.000494451
	1515	-0.00126
	1516	-0.00129
	1517	-0.00133
	1518	-0.002
	1519	-0.00238
	1520	-0.00181
	1521	-0.00165
	1522	-0.00195
	1523	-0.00165
	1524	-0.00146
	1525	-0.00186
	1526	-0.00129
	1527	-0.000480715
	1528	2.72651e-05
	1529	4.52448e-05
	1530	0.000233225
	1531	-0.0011
	1532	-0.00285
	1533	-0.00428
	1534	-0.00436
	1535	-0.00501
	1536	-0.0044
	1537	-0.00289
	1538	-0.00255
	1539	-0.00246
	1540	-0.00244
	1541	-0.00255
	1542	-0.00358
	1543	-0.00333
	1544	-0.00315
	1545	-0.00293
	1546	-0.0018
	1547	-0.00080112
	1548	-0.000653141
	1549	-0.000795161
	1550	-0.00117
	1551	-0.0019
	1552	-0.00234
	1553	-0.00223
	1554	-0.00204
	1555	-0.00187
	1556	-0.00236
	1557	-0.00251
	1558	-0.00317
	1559	-0.00337
	1560	-0.00317
	1561	-0.0023
	1562	-0.000951425
	1563	-0.000803445
	1564	-0.01155
	1565	-0.03521
	1566	-0.07071
	1567	-0.11344
	1568	-0.15281
	1569	-0.17513
	1570	-0.17955
	1571	-0.16801
	1572	-0.14803
	1573	-0.12958
	1574	-0.11772
	1575	-0.10962
	1576	-0.10437
	1577	-0.09958
	1578	-0.09419
	1579	-0.08627
	1580	-0.07865
	1581	-0.07163
	1582	-0.065
	1583	-0.05912
	1584	-0.05605
	1585	-0.05359
	1586	-0.05188
	1587	-0.05046
	1588	-0.04851
	1589	-0.0461
	1590	-0.04341
	1591	-0.04144
	1592	-0.03917
	1593	-0.03683
	1594	-0.03418
	1595	-0.03195
	1596	-0.02883
	1597	-0.02616
	1598	-0.02392
	1599	-0.02196
	1600	-0.02027
	1601	-0.01849
	1602	-0.01777
	1603	-0.01721
	1604	-0.01585
	1605	-0.01464
	1606	-0.0142
	1607	-0.01336
	1608	-0.01245
	1609	-0.01211
	1610	-0.01178
	1611	-0.01114
	1612	-0.00959
	1613	-0.00964
	1614	-0.00978
	1615	-0.00932
	1616	-0.00839
	1617	-0.00834
	1618	-0.00714
	1619	-0.00629
	1620	-0.00608
	1621	-0.0063
	1622	-0.00726
	1623	-0.0074
	1624	-0.00733
	1625	-0.00675
	1626	-0.00581
	1627	-0.00411
	1628	-0.00324
	1629	-0.00271
	1630	-0.00314
	1631	-0.00326
	1632	-0.0038
	1633	-0.0039
	1634	-0.00434
	1635	-0.00418
	1636	-0.00518
	1637	-0.00523
	1638	-0.00511
	1639	-0.00452
	1640	-0.00363
	1641	-0.00214
	1642	-0.00108
	1643	-0.00171
	1644	-0.00235
	1645	-0.0027
	1646	-0.00375
	1647	-0.00451
	1648	-0.00404
	1649	-0.0038
	1650	-0.00347
	1651	-0.002
	1652	-0.00162
	1653	-0.000825271
	1654	-0.00142
	1655	-0.00169
	1656	-0.00279
	1657	-0.00183
	1658	-0.002
	1659	-0.000827393
	1660	-0.000619413
	1661	-0.000831434
	1662	-0.00131
	1663	-0.00151
	1664	-0.00159
	1665	-0.00136
	1666	-0.00146
	1667	-0.00161
	1668	-0.00189
	1669	-0.00211
	1670	-0.00164
	1671	-0.00129
	1672	-0.00133
	1673	-0.000975677
	1674	-0.00132
	1675	-0.00296
	1676	-0.00273
	1677	-0.00263
	1678	-0.00273
	1679	-0.0016
	1680	-0.000789819
	1681	-0.000751839
	1682	-0.00065386
	1683	-0.00045588
	1684	-0.0008279
	1685	-0.000759921
	1686	-0.000611941
	1687	-0.000723961
	1688	-0.000945981
	1689	-0.00154
	1690	-0.00188
	1691	-0.00231
	1692	-0.00275
	1693	-0.0037
	1694	-0.00404
	1695	-0.00411
	1696	-0.00432
	1697	-0.00411
	1698	-0.00325
	1699	-0.00234
	1700	-0.00166
	1701	-0.001
	1702	-0.00152
	1703	-0.00235
	1704	-0.00196
	1705	-0.00212
	1706	-0.00303
	1707	-0.00277
	1708	-0.00213
	1709	-0.00274
	1710	-0.0029
	1711	-0.00251
	1712	-0.00261
	1713	-0.0033
	1714	-0.01279
	1715	-0.03271
	1716	-0.06047
	1717	-0.09377
	1718	-0.12533
	1719	-0.14249
	1720	-0.14426
	1721	-0.13511
	1722	-0.11923
	1723	-0.103
	1724	-0.09232
	1725	-0.08671
	1726	-0.08205
	1727	-0.07728
	1728	-0.07207
	1729	-0.06597
	1730	-0.05942
	1731	-0.05387
	1732	-0.04867
	1733	-0.04498
	1734	-0.04194
	1735	-0.03981
	1736	-0.03857
	1737	-0.03817
	1738	-0.03769
	1739	-0.0363
	1740	-0.03508
	1741	-0.0333
	1742	-0.0307
	1743	-0.02873
	1744	-0.02771
	1745	-0.02526
	1746	-0.02301
	1747	-0.02098
	1748	-0.01934
	1749	-0.01837
	1750	-0.01711
	1751	-0.01655
	1752	-0.01701
	1753	-0.01664
	1754	-0.01488
	1755	-0.01454
	1756	-0.01341
	1757	-0.01228
	1758	-0.01107
	1759	-0.01063
	1760	-0.01053
	1761	-0.01036
	1762	-0.00943
	1763	-0.00842
	1764	-0.0085
	1765	-0.00796
	1766	-0.00746
	1767	-0.00753
	1768	-0.00788
	1769	-0.00791
	1770	-0.00687
	1771	-0.0064
	1772	-0.00583
	1773	-0.00535
	1774	-0.00423
	1775	-0.00418
	1776	-0.00381
	1777	-0.0035
	1778	-0.00372
	1779	-0.0039
	1780	-0.00448
	1781	-0.00516
	1782	-0.00561
	1783	-0.00473
	1784	-0.00461
	1785	-0.0042
	1786	-0.00366
	1787	-0.00339
	1788	-0.00432
	1789	-0.00435
	1790	-0.0038
	1791	-0.00427
	1792	-0.00434
	1793	-0.00444
	1794	-0.0044
	1795	-0.00479
	1796	-0.00401
	1797	-0.00366
	1798	-0.00337
	1799	-0.00364
	1800	-0.00369
	1801	-0.00331
	1802	-0.00361
	1803	-0.00308
	1804	-0.00229
	1805	-0.00133
	1806	-0.00119
	1807	-0.00102
	1808	-0.00181
	1809	-0.00224
	1810	-0.00272
	1811	-0.00401
	1812	-0.00437
	1813	-0.00356
	1814	-0.00287
	1815	-0.00239
	1816	-0.001
	1817	-0.000436599
	1818	-0.000458619
	1819	-0.00077064
	1820	-0.00122
	1821	-0.00255
	1822	-0.00279
	1823	-0.00247
	1824	-0.00289
	1825	-0.00314
	1826	-0.00232
	1827	-0.00212
	1828	-0.0031
	1829	-0.00307
	1830	-0.00234
	1831	-0.00224
	1832	-0.00242
	1833	-0.00231
	1834	-0.00132
	1835	-0.00131
	1836	-0.000904985
	1837	-0.000587005
	1838	-0.000679025
	1839	-0.00161
	1840	-0.00178
	1841	-0.00259
	1842	-0.0029
	1843	-0.00278
	1844	-0.00347
	1845	-0.00355
	1846	-0.0029
	1847	-0.00303
	1848	-0.00252
	1849	-0.00168
	1850	-0.00163
	1851	-0.00188
	1852	-0.00153
	1853	-0.00123
	1854	-0.00050135
	1855	-0.00081337
	1856	-0.00135
	1857	-0.00145
	1858	-0.0028
	1859	-0.00318
	1860	-0.0022
	1861	-0.000765492
	1862	-0.000367512
	1863	-0.000449532
	1864	-0.00891
	1865	-0.02596
	1866	-0.0506
	1867	-0.07913
	1868	-0.1039
	1869	-0.11697
	1870	-0.11724
	1871	-0.10884
	1872	-0.09393
	1873	-0.08059
	1874	-0.07095
	1875	-0.06581
	1876	-0.06198
	1877	-0.05783
	1878	-0.05427
	1879	-0.05088
	1880	-0.0471
	1881	-0.04212
	1882	-0.03859
	1883	-0.0363
	1884	-0.03316
	1885	-0.03103
	1886	-0.03013
	1887	-0.02953
	1888	-0.0275
	1889	-0.02652
	1890	-0.02585
	1891	-0.02361
	1892	-0.02144
	1893	-0.02047
	1894	-0.01946
	1895	-0.01811
	1896	-0.01703
	1897	-0.0165
	1898	-0.0153
	1899	-0.01332
	1900	-0.01192
	1901	-0.01135
	1902	-0.01045
	1903	-0.00984
	1904	-0.01083
	1905	-0.01063
	1906	-0.01064
	1907	-0.01075
	1908	-0.01034
	1909	-0.0085
	1910	-0.00802
	1911	-0.00705
	1912	-0.00657
	1913	-0.0056
	1914	-0.00595
	1915	-0.00561
	1916	-0.00641
	1917	-0.00595
	1918	-0.00629
	1919	-0.00575
	1920	-0.00396
	1921	-0.00249
	1922	-0.00239
	1923	-0.00144
	1924	-0.00208
	1925	-0.00308
	1926	-0.00343
	1927	-0.0036
	1928	-0.00394
	1929	-0.00445
	1930	-0.00468
	1931	-0.00407
	1932	-0.0038
	1933	-0.00451
	1934	-0.00426
	1935	-0.00422
	1936	-0.005
	1937	-0.00443
	1938	-0.00462
	1939	-0.00397
	1940	-0.00391
	1941	-0.00286
	1942	-0.00276
	1943	-0.00135
	1944	-0.0017
	1945	-0.000835196
	1946	-0.00192
	1947	-0.00261
	1948	-0.00368
	1949	-0.00351
	1950	-0.00449
	1951	-0.00298
	1952	-0.00191
	1953	-0.000881359
	1954	-0.00109
	1955	-0.000715399
	1956	-0.00212
	1957	-0.00265
	1958	-0.00335
	1959	-0.00324
	1960	-0.00387
	1961	-0.00238
	1962	-0.00213
	1963	-0.0022
	1964	-0.00166
	1965	-0.000935602
	1966	-0.00204
	1967	-0.00253
	1968	-0.00261
	1969	-0.00263
	1970	-0.0024
	1971	-0.00229
	1972	-0.00225
	1973	-0.00227
	1974	-0.00211
	1975	-0.00271
	1976	-0.00237
	1977	-0.00273
	1978	-0.00166
	1979	-0.00186
	1980	-0.00149
	1981	-0.00223
	1982	-0.00119
	1983	-0.00157
	1984	-0.00152
	1985	-0.00118
	1986	-0.00172
	1987	-0.00165
	1988	-0.00155
	1989	-0.00155
	1990	-0.00186
	1991	-0.0017
	1992	-0.00277
	1993	-0.00302
	1994	-0.0031
	1995	-0.00273
	1996	-0.00204
	1997	-0.000760251
	1998	-0.000862272
[truncated: 914 more rows]

## Sheet: Fig. 3c
Fig. 3c: ITC data for the binding of wildtype Mac1 towards β-ethyl-ADP (25°C, one site binding model). See also Supplementary Tab. 2
	Receptor	Ligand	KD (µM)	ΔH (kcal mol-1)	TΔS (kcal mol-1)
	WT Mac1	β-ethyl-ADP	14.5349	-5118	1484
			20.5761	-5127	1267
			24.4499	-5369	0.921
	sec	µcal sec-1		Molar Ratio	cal mol-1 of injectant
	5	-0.00425		0.18596	-3932.87
	6	-0.00389		0.33637	-3608.18
	7	-0.00252		0.48823	-3534.24
	8	-0.000719921		0.64155	-3059.05
	9	0.000906723		0.79633	-2876.08
	10	0.00241		0.95257	-2413.26
	11	0.00307		1.11026	-2029.19
	12	0.0041		1.26941	-1710.55
	13	0.00397		1.43002	-1454.12
	14	0.00312		1.59209	-1285.63
	15	0.00171		1.75561	-1036.85
	16	0.00177		1.92059	-905.464
	17	-0.00035881		2.08703	-714.641
	18	-0.00155		2.25492	-664.425
	19	-0.00255		2.42428	-483.69
	20	-0.00211		2.59509	-412.22
	21	-0.00255		2.76736	-359.893
	22	-0.00133		2.94108	-359.295
	23	-0.00121
	24	-0.000139764
	25	-4.26885e-05
	26	-0.00105
	27	-0.00156
	28	-0.0022
	29	-0.00314
	30	-0.00354
	31	-0.00313
	32	-0.0033
	33	-0.00224
	34	-0.00223
	35	-0.00136
	36	-0.000473204
	37	0.000674284
	38	0.00143
	39	0.00308
	40	0.00377
	41	0.00444
	42	0.00381
	43	0.0031
	44	0.00173
	45	0.000933486
	46	0.00020332
	47	0.000253154
	48	0.000922989
	49	0.00159
	50	0.00171
	51	0.00217
	52	0.00301
	53	0.00289
	54	0.00321
	55	0.00226
	56	-0.000207883
	57	-0.00197
	58	-0.00278
	59	-0.00318
	60	-0.00252
	61	-0.000803413
	62	-0.000310519
	63	-0.00739
	64	-0.01841
	65	-0.02787
	66	-0.03535
	67	-0.04145
	68	-0.03782
	69	-0.02924
	70	-0.02118
	71	-0.0143
	72	-0.008
	73	-0.00393
	74	-0.00224
	75	-0.00156
	76	-0.00128
	77	-0.00164
	78	-0.00195
	79	-0.00156
	80	-0.00159
	81	-0.00108
	82	-0.000494118
	83	-0.00133
	84	-0.00134
	85	-0.000506052
	86	0.00063997
	87	0.000455992
	88	0.00103
	89	0.00174
	90	0.00166
	91	-0.000599201
	92	2.70516e-05
	93	0.000133304
	94	-0.000230444
	95	0.000465816
	96	0.00161
	97	0.00155
	98	0.00217
	99	0.00213
	100	0.00134
	101	0.00122
	102	0.00181
	103	0.00325
	104	0.00398
	105	0.0046
	106	0.00488
	107	0.00332
	108	1.5243e-05
	109	-0.00206
	110	-0.0032
	111	-0.00344
	112	-0.00258
	113	-0.0021
	114	-0.00251
	115	-0.00312
	116	-0.00394
	117	-0.00403
	118	-0.00426
	119	-0.00263
	120	-0.00116
	121	-0.000167096
	122	-0.000442607
	123	0.000341882
	124	0.000836371
	125	0.00098086
	126	0.00116
	127	0.00126
	128	0.00229
	129	0.00212
	130	0.00223
	131	0.00203
	132	0.0029
	133	0.00219
	134	0.00168
	135	0.00078548
	136	0.00135
	137	0.000904601
	138	0.000649161
	139	0.00074372
	140	0.000938272
	141	-3.71764e-05
	142	-0.000512625
	143	-0.000708073
	144	-0.00101
	145	-0.000638969
	146	-0.000374629
	147	-0.00011036
	148	0.00076391
	149	0.00167
	150	0.00211
	151	0.00197
	152	0.00252
	153	0.00187
	154	0.00192
	155	0.0017
	156	0.00265
	157	0.00215
	158	0.00333
	159	0.00288
	160	0.0021
	161	0.00103
	162	0.000192356
	163	-0.00119
	164	-0.00172
	165	-0.00197
	166	-0.00244
	167	-0.00314
	168	-0.00379
	169	-0.00437
	170	-0.00441
	171	-0.00435
	172	-0.00383
	173	-0.00265
	174	-0.000410866
	175	0.000426196
	176	0.00146
	177	0.00234
	178	0.00218
	179	0.00124
	180	-0.000127831
	181	-0.00128
	182	-0.00185
	183	-0.00304
	184	-0.00491
	185	-0.00505
	186	-0.00552
	187	-0.00659
	188	-0.00579
	189	-0.00448
	190	-0.00333
	191	-0.00167
	192	0.00059304
	193	0.00123
	194	0.00187
	195	0.00295
	196	0.00261
	197	0.00246
	198	0.00277
	199	0.00362
	200	0.00348
	201	0.00359
	202	0.00267
	203	0.00157
	204	-0.000493429
	205	-0.00191
	206	-0.00318
	207	-0.00333
	208	-0.0037
	209	-0.00373
	210	-0.00442
	211	-0.0042
	212	-0.01117
	213	-0.05319
	214	-0.1345
	215	-0.24651
	216	-0.37658
	217	-0.49099
	218	-0.5531
	219	-0.55684
	220	-0.51147
	221	-0.43304
	222	-0.35085
	223	-0.27568
	224	-0.21471
	225	-0.168
	226	-0.13444
	227	-0.11383
	228	-0.10348
	229	-0.09767
	230	-0.09426
	231	-0.09107
	232	-0.08521
	233	-0.07722
	234	-0.06947
	235	-0.0614
	236	-0.05401
	237	-0.04859
	238	-0.04414
	239	-0.03951
	240	-0.03566
	241	-0.0323
	242	-0.02827
	243	-0.02494
	244	-0.02114
	245	-0.01764
	246	-0.01484
	247	-0.01277
	248	-0.01128
	249	-0.01073
	250	-0.01196
	251	-0.0128
	252	-0.01452
	253	-0.01488
	254	-0.01454
	255	-0.01341
	256	-0.01237
	257	-0.01035
	258	-0.00895
	259	-0.00809
	260	-0.00742
	261	-0.0061
	262	-0.00532
	263	-0.00382
	264	-0.00174
	265	-0.000315744
	266	-0.000453227
	267	-0.00121
	268	-0.00265
	269	-0.00481
	270	-0.00554
	271	-0.00662
	272	-0.00706
	273	-0.00689
	274	-0.00618
	275	-0.00529
	276	-0.00293
	277	-0.00122
	278	0.000285519
	279	0.00141
	280	0.00189
	281	0.00199
	282	0.00245
	283	0.00154
	284	0.00032421
	285	0.000228127
	286	-0.000265574
	287	-0.000426895
	288	0.000111784
	289	0.00111
	290	0.00128
	291	0.00188
	292	0.00182
	293	0.00145
	294	0.00142
	295	0.00102
	296	0.000422805
	297	0.000286718
	298	0.00115
	299	0.00184
	300	0.00235
	301	0.00278
	302	0.00388
	303	0.00329
	304	0.00199
	305	0.00207
	306	0.00234
	307	0.00197
	308	0.00271
	309	0.00403
	310	0.00506
	311	0.00512
	312	0.00527
	313	0.00429
	314	0.00374
	315	0.00272
	316	0.00274
	317	0.0025
	318	0.00251
	319	0.00122
	320	0.00091034
	321	0.000374264
	322	-0.000501812
	323	-0.000927889
	324	-0.000333482
	325	-0.000957625
	326	-0.000991768
	327	0.000214089
	328	0.00182
	329	0.00287
	330	0.00386
	331	0.00431
	332	0.00248
	333	0.00118
	334	-0.000404726
	335	-0.00234
	336	-0.00393
	337	-0.00328
	338	-0.00435
	339	-0.00405
	340	-0.00373
	341	-0.00372
	342	-0.00469
	343	-0.00476
	344	-0.0052
	345	-0.00488
	346	-0.0044
	347	-0.00317
	348	-0.0027
	349	-0.00275
	350	-0.00331
	351	-0.00402
	352	-0.00479
	353	-0.00382
	354	-0.00175
	355	-0.000260147
	356	0.00183
	357	0.00391
	358	0.00497
	359	0.00568
	360	0.00563
	361	0.00625
	362	-0.000650478
	363	-0.03971
	364	-0.11541
	365	-0.21832
	366	-0.33808
	367	-0.44381
	368	-0.50077
	369	-0.5049
	370	-0.46405
	371	-0.3937
	372	-0.31954
	373	-0.25245
	374	-0.19715
	375	-0.15649
	376	-0.12892
	377	-0.11255
	378	-0.10588
	379	-0.10306
	380	-0.10032
	381	-0.09658
	382	-0.08889
	383	-0.0797
	384	-0.07017
	385	-0.0605
	386	-0.05176
	387	-0.04573
	388	-0.04039
	389	-0.03625
	390	-0.03383
	391	-0.03135
	392	-0.02895
	393	-0.02609
	394	-0.02357
	395	-0.02094
	396	-0.01893
	397	-0.01664
	398	-0.01605
	399	-0.01576
	400	-0.0147
	401	-0.01412
	402	-0.01437
	403	-0.01286
	404	-0.0106
	405	-0.00953
	406	-0.00831
	407	-0.00696
	408	-0.00652
	409	-0.00662
	410	-0.00601
	411	-0.0054
	412	-0.00514
	413	-0.00439
	414	-0.00324
	415	-0.00236
	416	-0.00245
	417	-0.00235
	418	-0.00205
	419	-0.00181
	420	-0.00207
	421	-0.00236
	422	-0.00352
	423	-0.0048
	424	-0.00671
	425	-0.00801
	426	-0.00752
	427	-0.00652
	428	-0.00563
	429	-0.00435
	430	-0.00257
	431	-0.00207
	432	-0.000383634
	433	0.000616813
	434	0.00277
	435	0.00413
	436	0.00613
	437	0.00603
	438	0.00655
	439	0.0056
	440	0.00504
	441	0.00413
	442	0.00389
	443	0.00313
	444	0.00158
	445	0.000393782
	446	-0.000616885
	447	-0.00188
	448	-0.00282
	449	-0.00268
	450	-0.00235
	451	-0.00205
	452	-0.00122
	453	0.000259187
	454	0.00166
	455	0.00204
	456	0.00263
	457	0.00392
	458	0.0039
	459	0.00359
	460	0.00353
	461	0.00359
	462	0.00287
	463	0.00263
	464	0.00222
	465	0.00187
	466	0.000956195
	467	0.000517937
	468	-0.000480322
	469	-0.00147
	470	-0.00255
	471	-0.00399
	472	-0.00354
	473	-0.00283
	474	-0.00239
	475	-0.00142
	476	0.000197492
	477	-0.000519913
	478	-0.000196825
	479	0.00137
	480	0.00153
	481	0.00127
	482	0.000215527
	483	-0.00181
	484	-0.00425
	485	-0.00549
	486	-0.00558
	487	-0.00454
	488	-0.0031
	489	-0.00192
	490	-0.000573593
	491	0.000771623
	492	0.00151
	493	0.0013
	494	0.00161
	495	0.00197
	496	0.00156
	497	0.00177
	498	0.00231
	499	0.00312
	500	0.00343
	501	0.00334
	502	0.00328
	503	0.00388
	504	0.00269
	505	0.00151
	506	0.000670792
	507	-9.93433e-05
	508	-0.00115
	509	-0.00123
	510	-0.00207
	511	-0.00314
	512	-0.00839
	513	-0.03832
	514	-0.10088
	515	-0.18937
	516	-0.29546
	517	-0.39324
	518	-0.45261
	519	-0.4648
	520	-0.43569
	521	-0.37715
	522	-0.31119
	523	-0.251
	524	-0.2
	525	-0.1612
	526	-0.13245
	527	-0.11542
	528	-0.10605
	529	-0.10094
	530	-0.09559
	531	-0.09078
	532	-0.08357
	533	-0.07493
	534	-0.06584
	535	-0.05764
	536	-0.05007
	537	-0.04468
	538	-0.04023
	539	-0.03703
	540	-0.03478
	541	-0.03272
	542	-0.03064
	543	-0.02826
	544	-0.02653
	545	-0.025
	546	-0.02345
	547	-0.02112
	548	-0.02007
	549	-0.01743
	550	-0.01522
	551	-0.0132
	552	-0.01119
	553	-0.00907
	554	-0.00782
	555	-0.00747
	556	-0.00728
	557	-0.00798
	558	-0.00948
	559	-0.00962
	560	-0.00945
	561	-0.0077
	562	-0.00663
	563	-0.00459
	564	-0.00532
	565	-0.00561
	566	-0.00763
	567	-0.00894
	568	-0.01012
	569	-0.00988
	570	-0.00921
	571	-0.00757
	572	-0.00565
	573	-0.0034
	574	-0.000917527
	575	0.000988086
	576	0.00275
	577	0.00342
	578	0.00301
	579	0.00224
	580	0.00153
	581	-0.000257772
	582	-0.00157
	583	-0.00204
	584	-0.00308
	585	-0.00359
	586	-0.00483
	587	-0.00525
	588	-0.00588
	589	-0.0063
	590	-0.00671
	591	-0.00577
	592	-0.00551
	593	-0.00602
	594	-0.00479
	595	-0.0045
	596	-0.00437
	597	-0.00342
	598	-0.00187
	599	-0.00227
	600	-0.00162
	601	-0.000254446
	602	-0.00098919
	603	-0.00161
	604	-0.00124
	605	-0.00196
	606	-0.00357
	607	-0.00296
	608	-0.00241
	609	-0.00168
	610	-0.000478672
	611	0.000406393
	612	-0.000198418
	613	-0.00134
	614	-0.00221
	615	-0.00205
	616	-0.00116
	617	0.000177526
	618	0.0022
	619	0.00408
	620	0.00523
	621	0.00578
	622	0.00661
	623	0.00727
	624	0.00713
	625	0.00636
	626	0.00618
	627	0.00475
	628	0.00404
	629	0.00361
	630	0.00189
	631	0.000844001
	632	0.000492072
	633	-0.000319857
	634	-0.0019
	635	-0.00258
	636	-0.00516
	637	-0.00664
	638	-0.00762
	639	-0.00781
	640	-0.00852
	641	-0.00745
	642	-0.00699
	643	-0.00737
	644	-0.00809
	645	-0.00723
	646	-0.00685
	647	-0.00556
	648	-0.0031
	649	-0.000282028
	650	0.00262
	651	0.00486
	652	0.00705
	653	0.00845
	654	0.0104
	655	0.01156
	656	0.01306
	657	0.01341
	658	0.01339
	659	0.01155
	660	0.00982
	661	0.00861
	662	0.0044
	663	-0.02369
	664	-0.0807
	665	-0.16157
	666	-0.25824
	667	-0.34892
	668	-0.40416
	669	-0.417
	670	-0.39277
	671	-0.34175
	672	-0.28272
	673	-0.22803
	674	-0.18184
	675	-0.14668
	676	-0.12309
	677	-0.10932
	678	-0.10262
	679	-0.0995
	680	-0.09711
	681	-0.09195
	682	-0.08498
	683	-0.07613
	684	-0.0664
	685	-0.05733
	686	-0.04893
	687	-0.04356
	688	-0.03896
	689	-0.03552
	690	-0.03274
	691	-0.03088
	692	-0.0283
	693	-0.02647
	694	-0.02362
	695	-0.02002
	696	-0.01689
	697	-0.01372
	698	-0.01108
	699	-0.0101
	700	-0.0084
	701	-0.00758
	702	-0.00744
	703	-0.00677
	704	-0.00492
	705	-0.00522
	706	-0.00543
	707	-0.00472
	708	-0.0046
	709	-0.00531
	710	-0.00516
	711	-0.0043
	712	-0.00352
	713	-0.00371
	714	-0.00328
	715	-0.00258
	716	-0.0021
	717	-0.00143
	718	-0.000730209
	719	-0.000171682
	720	-0.00104
	721	-0.00169
	722	-0.00293
	723	-0.00244
	724	-0.0026
	725	-0.00181
	726	-0.000953073
	727	0.00012702
	728	0.000787112
	729	0.00143
	730	0.00264
	731	0.00336
	732	0.00308
	733	0.00343
	734	0.00357
	735	0.00375
	736	0.00337
	737	0.00281
	738	0.00149
	739	0.000570071
	740	-0.00193
	741	-0.00331
	742	-0.00441
	743	-0.00457
	744	-0.00478
	745	-0.00424
	746	-0.00445
	747	-0.00394
	748	-0.00423
	749	-0.00469
	750	-0.0043
	751	-0.00309
	752	-0.00277
	753	-0.00278
	754	-0.00269
	755	-0.00325
	756	-0.00367
	757	-0.00364
	758	-0.00314
	759	-0.00268
	760	-0.00179
	761	-0.00211
	762	-0.00248
	763	-0.0031
	764	-0.00384
	765	-0.00523
	766	-0.00552
	767	-0.00534
	768	-0.00424
	769	-0.00246
	770	-0.000558614
	771	0.000238299
	772	0.00134
	773	0.00243
	774	0.00278
	775	0.00355
	776	0.00429
	777	0.00521
	778	0.00516
	779	0.00492
	780	0.00506
	781	0.00472
	782	0.00367
	783	0.00276
	784	0.00369
	785	0.0036
	786	0.0035
	787	0.00324
	788	0.00355
	789	0.00247
	790	0.00138
	791	0.00171
	792	0.002
	793	0.000569434
	794	-0.000498411
	795	-0.000686256
	796	-0.0017
	797	-0.00158
	798	-0.000282167
	799	-6.69627e-05
	800	9.82416e-05
	801	0.000803446
	802	0.000369065
	803	0.00106
	804	0.00183
	805	0.00234
	806	0.00309
	807	0.00307
	808	0.00146
	809	0.000831268
	810	-9.67878e-05
	811	-0.00176
	812	-0.00394
	813	-0.02059
	814	-0.06334
	815	-0.12739
	816	-0.20811
	817	-0.28979
	818	-0.34771
	819	-0.36845
	820	-0.35569
	821	-0.31458
	822	-0.26145
	823	-0.21141
	824	-0.16998
	825	-0.13845
	826	-0.11812
	827	-0.10746
	828	-0.10304
	829	-0.10033
	830	-0.09772
	831	-0.09286
	832	-0.08537
	833	-0.07651
	834	-0.06699
	835	-0.05845
	836	-0.0515
	837	-0.04646
	838	-0.04178
	839	-0.03813
	840	-0.03543
	841	-0.03292
	842	-0.03004
	843	-0.02774
	844	-0.02558
	845	-0.0229
	846	-0.02038
	847	-0.01724
	848	-0.01336
	849	-0.00922
	850	-0.00518
	851	-0.00157
	852	-8.64722e-05
	853	0.000554356
	854	0.00012758
	855	-0.00182
	856	-0.00302
	857	-0.00429
	858	-0.00622
	859	-0.00726
	860	-0.0076
	861	-0.00803
	862	-0.00841
	863	-0.00831
	864	-0.00799
	865	-0.00747
	866	-0.00729
	867	-0.00511
	868	-0.00371
	869	-0.00313
	870	-0.00197
	871	-0.00165
	872	-0.00189
	873	-0.00261
	874	-0.00249
	875	-0.00263
	876	-0.00238
	877	-0.00309
	878	-0.00231
	879	-0.00252
	880	-0.00366
	881	-0.00383
	882	-0.00416
	883	-0.00448
	884	-0.00405
	885	-0.00376
	886	-0.00377
	887	-0.00332
	888	-0.00148
	889	-0.000603288
	890	0.00153
	891	0.00321
	892	0.00398
	893	0.00427
	894	0.00375
	895	0.00248
	896	0.00116
	897	0.000595989
	898	-0.000462183
	899	-0.000468163
	900	-0.000264143
	901	0.000399878
	902	0.000313898
	903	-0.000202082
	904	0.000352547
	905	0.00156
	906	0.00154
	907	0.00202
	908	0.00215
	909	0.00144
	910	0.000315881
	911	0.000548663
	912	0.00152
	913	0.00241
	914	0.00338
	915	0.0043
	916	0.00429
	917	0.00461
	918	0.00409
	919	0.00398
	920	0.00333
	921	0.00237
	922	0.00139
	923	0.00135
	924	0.000213845
	925	-0.000822566
	926	-0.000568977
	927	-0.00162
	928	-0.00253
	929	-0.00296
	930	-0.00235
	931	-0.00178
	932	-0.000878401
	933	-0.000411368
	934	0.000525666
	935	0.0009127
	936	0.000890416
	937	0.000640179
	938	0.00139
	939	0.00167
	940	0.00144
	941	0.000779231
	942	0.000578994
	943	0.00074046
	944	0.00045217
	945	4.38793e-05
	946	-8.44113e-05
	947	0.000187298
	948	-6.09926e-05
	949	0.000361225
	950	0.000903952
	951	0.000306678
	952	-0.000220596
	953	-0.000207869
	954	-0.00208
	955	-0.00215
	956	-0.00207
	957	-0.00296
	958	-0.00417
	959	-0.00327
	960	-0.00312
	961	-0.00241
	962	-0.00221
	963	-0.01666
	964	-0.05275
	965	-0.10831
	966	-0.17674
	967	-0.24504
	968	-0.29145
	969	-0.30782
	970	-0.29661
	971	-0.26373
	972	-0.22308
	973	-0.18419
	974	-0.15046
	975	-0.12316
	976	-0.10248
	977	-0.08958
	978	-0.08236
	979	-0.07843
	980	-0.07438
	981	-0.07087
	982	-0.0657
	983	-0.0585
	984	-0.04969
	985	-0.0422
	986	-0.03613
	987	-0.0303
	988	-0.02569
	989	-0.02376
	990	-0.02255
	991	-0.02047
	992	-0.01921
	993	-0.01918
	994	-0.01822
	995	-0.01828
	996	-0.01839
	997	-0.0181
	998	-0.01746
	999	-0.01655
	1000	-0.01492
	1001	-0.0143
	1002	-0.01345
	1003	-0.01261
	1004	-0.01238
	1005	-0.01111
	1006	-0.01004
	1007	-0.00848
	1008	-0.00635
	1009	-0.00431
	1010	-0.00346
	1011	-0.00233
	1012	-0.000925036
	1013	-0.000731222
	1014	-0.00103
	1015	-0.000436648
	1016	0.000755639
	1017	0.000897926
	1018	0.00101
	1019	0.0013
	1020	0.00057546
	1021	-0.000119037
	1022	-0.000613534
	1023	-0.00146
	1024	-0.00274
	1025	-0.00414
	1026	-0.00569
	1027	-0.0067
	1028	-0.00732
	1029	-0.00729
	1030	-0.00658
	1031	-0.00666
	1032	-0.00704
	1033	-0.00605
	1034	-0.00477
	1035	-0.00301
	1036	-0.00136
	1037	0.000145145
	1038	0.00114
	1039	0.00177
	1040	0.00166
	1041	0.00207
	1042	0.00166
	1043	0.000936776
	1044	0.000649445
	1045	-2.39538e-05
	1046	-0.000928219
	1047	-0.00185
	1048	-0.00349
	1049	-0.00562
	1050	-0.00696
	1051	-0.00784
	1052	-0.00827
	1053	-0.00824
	1054	-0.00717
	1055	-0.00652
	1056	-0.00482
	1057	-0.00328
	1058	-0.0018
	1059	-0.000306229
	1060	0.0017
	1061	0.00191
	1062	0.00223
	1063	0.00296
	1064	0.00297
	1065	0.00175
	1066	0.00149
	1067	0.000906373
	1068	0.000629372
	1069	0.00147
	1070	0.00324
	1071	0.00452
	1072	0.00541
	1073	0.00569
	1074	0.00468
	1075	0.00453
	1076	0.00365
	1077	0.00396
	1078	0.00434
	1079	0.00492
	1080	0.00423
	1081	0.0039
	1082	0.00339
	1083	0.00381
	1084	0.00364
	1085	0.00292
	1086	0.00353
	1087	0.00359
	1088	0.00288
	1089	0.00268
	1090	0.00269
	1091	0.00178
	1092	0.000678369
	1093	-0.000642585
	1094	-0.00182
	1095	-0.00273
	1096	-0.00272
	1097	-0.00319
	1098	-0.00383
	1099	-0.00376
	1100	-0.00218
	1101	-0.00179
	1102	-0.000660712
	1103	0.000390887
	1104	-7.51425e-06
	1105	-0.00101
	1106	-0.00155
	1107	-0.00134
	1108	-0.000930978
	1109	-0.000558259
	1110	0.000214461
	1111	0.00050718
	1112	0.0005199
	1113	-0.00793
	1114	-0.03414
	1115	-0.07933
	1116	-0.13809
	1117	-0.20119
	1118	-0.25032
	1119	-0.2724
	1120	-0.26844
	1121	-0.24152
	1122	-0.20314
	1123	-0.16525
	1124	-0.13301
	1125	-0.10641
	1126	-0.08792
	1127	-0.07682
	1128	-0.07051
	1129	-0.0664
	1130	-0.06356
	1131	-0.06055
	1132	-0.05645
	1133	-0.05087
	1134	-0.04572
	1135	-0.04179
	1136	-0.03787
	1137	-0.03364
	1138	-0.03134
	1139	-0.02889
	1140	-0.02493
	1141	-0.02196
	1142	-0.02068
	1143	-0.01857
	1144	-0.01694
	1145	-0.01624
	1146	-0.01484
	1147	-0.01267
	1148	-0.01093
	1149	-0.00824
	1150	-0.00543
	1151	-0.00385
	1152	-0.00283
	1153	-0.00253
	1154	-0.00189
	1155	-0.00259
	1156	-0.00338
	1157	-0.00301
	1158	-0.00172
	1159	-0.00193
	1160	-0.00125
	1161	-0.000439565
	1162	-0.000443838
	1163	0.000431889
	1164	0.00184
	1165	0.00173
	1166	0.00169
	1167	0.00159
	1168	0.00049641
	1169	-4.57232e-05
	1170	0.000312144
	1171	0.000640011
	1172	-5.12773e-05
	1173	-0.000561158
	1174	-0.00179
	1175	-0.00254
	1176	-0.00297
	1177	-0.00276
	1178	-0.00213
	1179	-0.00157
	1180	-0.000565309
	1181	-2.68319e-06
	1182	0.000299942
	1183	0.000642568
	1184	0.00128
	1185	0.00121
	1186	0.00159
	1187	0.00205
	1188	0.00206
	1189	0.00236
	1190	0.00272
	1191	0.00303
	1192	0.0031
	1193	0.00342
	1194	0.00264
	1195	0.00177
	1196	0.00058897
	1197	0.000217904
	1198	-0.000920416
	1199	-0.000908342
	1200	-0.000896269
	1201	-1.41959e-05
	1202	0.000517877
	1203	0.00104
	1204	0.000213429
	1205	0.000578312
	1206	0.000743195
	1207	0.000838078
	1208	0.0023
	1209	0.00358
	1210	0.00365
	1211	0.00323
	1212	0.00224
	1213	-0.000255313
	1214	-0.000968091
	1215	-0.00173
	1216	-0.00101
	1217	-0.000315254
	1218	0.000273528
	1219	0.00014231
	1220	-0.000918908
	1221	-0.00301
	1222	-0.00362
	1223	-0.00396
	1224	-0.00388
	1225	-0.00315
	1226	-0.00192
	1227	-0.00137
	1228	1.60105e-05
	1229	0.00077566
	1230	0.00177
	1231	0.00247
	1232	0.00344
	1233	0.00276
	1234	0.00207
	1235	0.00247
	1236	0.00207
	1237	0.00208
	1238	0.00139
	1239	0.000579035
	1240	-0.000540462
	1241	-0.00112
	1242	-0.00249
	1243	-0.00297
	1244	-0.00352
	1245	-0.00414
	1246	-0.00429
	1247	-0.00382
	1248	-0.00331
	1249	-0.00257
	1250	-0.00177
	1251	-0.00124
	1252	-0.000931334
	1253	-0.000601963
	1254	0.000617409
	1255	0.00149
	1256	0.00196
	1257	0.00257
	1258	0.00449
	1259	0.00519
	1260	0.0057
	1261	0.00663
	1262	0.00645
	1263	-0.00256
	1264	-0.02767
	1265	-0.0681
	1266	-0.11903
	1267	-0.17208
	1268	-0.21183
	1269	-0.22797
	1270	-0.22075
	1271	-0.19671
	1272	-0.16414
	1273	-0.1313
	1274	-0.104
	1275	-0.0827
	1276	-0.06796
	1277	-0.05908
	1278	-0.05596
	1279	-0.05339
	1280	-0.05172
	1281	-0.0494
	1282	-0.0461
	1283	-0.04176
	1284	-0.03801
	1285	-0.03439
	1286	-0.03069
	1287	-0.02817
	1288	-0.02662
	1289	-0.02484
	1290	-0.0236
	1291	-0.02318
	1292	-0.02146
	1293	-0.01958
	1294	-0.01808
	1295	-0.01734
	1296	-0.01644
	1297	-0.0162
	1298	-0.01592
	1299	-0.01551
	1300	-0.01375
	1301	-0.01218
	1302	-0.01124
	1303	-0.00954
	1304	-0.00839
	1305	-0.00805
	1306	-0.00736
	1307	-0.00612
	1308	-0.00473
	1309	-0.00298
	1310	-0.00114
	1311	0.00062613
	1312	0.00203
	1313	0.00231
	1314	0.00185
	1315	0.00196
	1316	0.00136
	1317	0.000736879
	1318	0.000785387
	1319	0.00125
	1320	0.000563178
	1321	0.000202128
	1322	0.000351079
	1323	-7.99711e-05
	1324	0.000378979
	1325	0.000948127
	1326	0.00125
	1327	0.000397078
	1328	0.000246554
	1329	-0.00055397
	1330	-0.00165
	1331	-0.00229
	1332	-0.00202
	1333	-0.0016
	1334	-0.00114
	1335	-0.000154768
	1336	0.000155295
	1337	0.000575357
	1338	0.000985916
	1339	0.00167
	1340	0.00217
	1341	0.00319
	1342	0.00401
	1343	0.00443
	1344	0.00407
	1345	0.00374
	1346	0.00407
	1347	0.00401
	1348	0.00368
	1349	0.00306
	1350	0.00253
	1351	0.00113
	1352	-0.000145243
	1353	-0.000883458
	1354	-0.00108
	1355	-0.00124
	1356	-0.00166
	1357	-0.00168
	1358	-0.00217
	1359	-0.00256
	1360	-0.00328
	1361	-0.00243
	1362	-0.00143
	1363	-0.000381652
	1364	0.000187585
	1365	0.000696821
	1366	0.000786058
	1367	0.000115295
	1368	0.000134532
	1369	0.000763769
	1370	0.00113
	1371	0.00062835
	1372	0.000225362
	1373	-0.000427625
	1374	-0.0013
	1375	-0.00158
	1376	-0.0013
	1377	-0.00114
	1378	-0.000959274
	1379	-0.000315087
	1380	-0.000770901
	1381	-0.000526714
	1382	-0.000302527
	1383	-5.16335e-05
	1384	-0.00025074
	1385	0.000660154
	1386	0.000281047
	1387	-0.000508059
	1388	-0.00106
	1389	-0.00147
	1390	-0.00167
	1391	-0.00152
	1392	-0.000626879
	1393	0.000200349
	1394	0.000127577
	1395	0.000343827
	1396	-0.000372855
	1397	-0.00103
	1398	-0.00224
	1399	-0.00227
	1400	-0.00252
	1401	-0.00163
	1402	-0.000996425
	1403	-0.00134
	1404	-0.00126
	1405	-0.000918393
	1406	-0.00136
	1407	-0.00204
	1408	-0.00125
	1409	-0.00137
	1410	-0.00164
	1411	-0.00256
	1412	-0.00194
	1413	-0.00646
	1414	-0.02305
	1415	-0.05332
	1416	-0.09329
	1417	-0.13869
	1418	-0.17629
	1419	-0.19614
	1420	-0.19608
	1421	-0.17841
	1422	-0.15002
	1423	-0.12144
	1424	-0.09551
	1425	-0.07541
	1426	-0.06207
	1427	-0.05415
	1428	-0.04979
	1429	-0.04794
	1430	-0.0457
	1431	-0.04392
	1432	-0.0418
	1433	-0.03927
	1434	-0.03511
	1435	-0.03102
	1436	-0.02652
	1437	-0.02309
	1438	-0.0191
	1439	-0.01697
	1440	-0.01644
	1441	-0.01499
	1442	-0.01298
	1443	-0.01175
	1444	-0.00948
	1445	-0.00761
	1446	-0.00707
	1447	-0.00681
	1448	-0.00573
	1449	-0.00581
	1450	-0.00526
	1451	-0.00498
	1452	-0.00479
	1453	-0.00449
	1454	-0.00402
	1455	-0.00383
	1456	-0.00295
	1457	-0.00246
	1458	-0.00231
	1459	-0.00187
	1460	-0.00041992
	1461	0.000471317
	1462	0.00144
	1463	0.00060379
	1464	0.000925026
	1465	0.000206284
	1466	-8.23104e-05
	1467	-0.000140905
	1468	0.000980501
	1469	0.000341906
	1470	0.000983312
	1471	0.00152
	1472	0.00209
	1473	0.00199
	1474	0.00178
	1475	0.0013
	1476	0.00142
	1477	0.000336318
	1478	-0.000191459
	1479	-2.87916e-05
	1480	-0.000876124
	1481	-0.00175
	1482	-0.00185
	1483	-0.00228
	1484	-0.00225
	1485	-0.000771947
	1486	-0.000698439
	1487	6.50697e-05
	1488	0.00101
	1489	-7.91347e-06
	1490	-0.00201
	1491	-0.00251
	1492	-0.00324
	1493	-0.00312
	1494	-0.00225
	1495	-0.00111
	1496	-0.000546651
	1497	-0.00098149
	1498	-0.00142
	1499	-0.000998405
	1500	-0.00103
	1501	-0.00020532
	1502	0.00162
	1503	0.00404
	1504	0.00527
	1505	0.00659
	1506	0.00686
	1507	0.00652
	1508	0.0049
	1509	0.00358
	1510	0.00174
	1511	0.000845602
	1512	0.00014775
	1513	-0.000870102
	1514	-0.00155
	1515	-0.000965805
	1516	-0.00161
	1517	-0.00167
	1518	-0.00193
	1519	-0.00141
	1520	-0.00144
	1521	-0.00194
	1522	-0.00164
	1523	-0.000947998
	1524	-0.000420703
	1525	-0.000223409
	1526	0.00106
	1527	0.00103
	1528	0.00168
	1529	0.00172
	1530	0.00199
	1531	0.00273
	1532	0.00243
	1533	0.00226
	1534	0.00209
	1535	0.00213
	1536	0.000828067
	1537	0.000570264
	1538	-0.00047754
	1539	-0.00159
	1540	-0.00348
	1541	-0.00379
	1542	-0.00404
	1543	-0.00374
	1544	-0.0035
	1545	-0.00209
	1546	-0.00134
	1547	-0.000526788
	1548	-0.000482139
	1549	-0.000155995
	1550	0.00042015
	1551	0.00129
	1552	0.00183
	1553	0.00271
	1554	0.003
	1555	0.0028
	1556	0.00251
	1557	0.00156
	1558	0.000877693
	1559	0.00103
	1560	0.00081431
	1561	-0.000426375
	1562	-0.000896053
	1563	-0.0046
	1564	-0.021
	1565	-0.04765
	1566	-0.08288
	1567	-0.12196
	1568	-0.15429
	1569	-0.16789
	1570	-0.16529
	1571	-0.14708
	1572	-0.12072
	1573	-0.09542
	1574	-0.07559
	1575	-0.06009
	1576	-0.05017
	1577	-0.0452
	1578	-0.04259
	1579	-0.04131
	1580	-0.04048
	1581	-0.03939
	1582	-0.03709
	1583	-0.03416
	1584	-0.02985
	1585	-0.02619
	1586	-0.02261
	1587	-0.02
	1588	-0.01819
	1589	-0.01722
	1590	-0.01698
	1591	-0.01706
	1592	-0.01649
	1593	-0.01449
	1594	-0.01304
	1595	-0.01082
	1596	-0.01035
	1597	-0.00953
	1598	-0.01025
	1599	-0.01026
	1600	-0.01002
	1601	-0.00902
	1602	-0.00765
	1603	-0.00656
	1604	-0.00615
	1605	-0.00534
	1606	-0.00391
	1607	-0.00286
	1608	-0.00203
	1609	-0.000982581
	1610	-0.00102
	1611	-0.00149
	1612	-0.00148
	1613	-0.00102
	1614	-0.000848751
	1615	-0.00133
	1616	-0.000935372
	1617	-0.00215
	1618	-0.00251
	1619	-0.00194
	1620	-0.00131
	1621	-0.00136
	1622	-0.000476977
	1623	-0.00064071
	1624	-0.00111
	1625	-0.00101
	1626	-0.000953035
	1627	-0.00156
	1628	-0.00107
	1629	-0.000866164
	1630	-0.000240541
	1631	0.00135
	1632	0.00278
	1633	0.00272
	1634	0.00233
	1635	0.00151
	1636	0.00045932
	1637	-0.000225778
	1638	-0.000341778
	1639	8.22223e-05
	1640	0.000306222
	1641	-0.000399778
	1642	-0.00114
	1643	-0.00164
	1644	-0.00265
	1645	-0.00248
	1646	-0.00181
	1647	-0.000630033
	1648	-0.000217208
	1649	0.00136
	1650	0.00204
	1651	0.00304
	1652	0.00349
	1653	0.00349
	1654	0.00289
	1655	0.00299
	1656	0.00181
	1657	0.000837573
	1658	0.00095751
	1659	0.000557448
	1660	-0.000872615
	1661	-0.00134
	1662	-0.00168
	1663	-0.00222
	1664	-0.00283
	1665	-0.00333
	1666	-0.00344
	1667	-0.00402
	1668	-0.00375
	1669	-0.00252
	1670	-0.00247
	1671	-0.00262
	1672	-0.00235
	1673	-0.00295
	1674	-0.00444
	1675	-0.00405
	1676	-0.00385
	1677	-0.0029
	1678	-0.00162
	1679	-0.000364433
	1680	0.000278579
	1681	0.00108
	1682	0.00131
	1683	0.00208
	1684	0.00247
	1685	0.00292
	1686	0.00209
	1687	0.00152
	1688	0.000444472
	1689	-0.000154315
	1690	-0.000363101
	1691	-0.000291887
	1692	-0.000560673
	1693	-5.94592e-05
	1694	0.000491755
	1695	0.00109
	1696	0.0025
	1697	0.0031
	1698	0.00281
	1699	0.00303
	1700	0.00302
	1701	0.00253
	1702	0.00234
	1703	0.00172
	1704	0.00108
	1705	-1.23933e-05
	1706	-9.07009e-05
	1707	-0.000299008
	1708	-0.000367023
	1709	-0.00121
	1710	-0.00115
	1711	-0.00166
	1712	-0.00229
	1713	-0.00303
	1714	-0.01303
	1715	-0.03391
	1716	-0.06277
	1717	-0.09506
	1718	-0.1253
	1719	-0.14095
	1720	-0.14062
	1721	-0.12762
	1722	-0.10621
	1723	-0.0844
	1724	-0.06549
	1725	-0.05087
	1726	-0.04092
	1727	-0.03582
	1728	-0.03285
	1729	-0.03243
	1730	-0.03238
	1731	-0.03215
	1732	-0.03109
	1733	-0.02883
	1734	-0.02565
	1735	-0.02271
	1736	-0.01975
	1737	-0.01701
	1738	-0.01449
	1739	-0.01181
	1740	-0.01004
	1741	-0.00772
	1742	-0.00632
	1743	-0.00493
	1744	-0.00507
	1745	-0.0058
	1746	-0.00751
	1747	-0.00779
	1748	-0.00794
	1749	-0.00731
	1750	-0.00542
	1751	-0.00359
	1752	-0.00183
	1753	-0.0016
	1754	-0.0013
	1755	-0.00193
	1756	-0.00283
	1757	-0.00328
	1758	-0.00285
	1759	-0.00275
	1760	-0.00215
	1761	-0.000718137
	1762	-0.000498829
	1763	-0.00122
	1764	-0.00138
	1765	-0.00212
	1766	-0.00343
	1767	-0.00381
	1768	-0.00344
	1769	-0.00246
	1770	-0.00105
	1771	-0.000151782
	1772	0.000165354
	1773	0.000222489
	1774	-0.000200375
	1775	-0.00047324
	1776	-0.000766105
	1777	-0.000718969
	1778	-0.00111
	1779	-0.00221
	1780	-0.00246
	1781	-0.00223
	1782	-0.00268
	1783	-0.00259
	1784	-0.00261
	1785	-0.00319
	1786	-0.00344
	1787	-0.00377
	1788	-0.00319
	1789	-0.00187
	1790	-0.00156
	1791	0.000173788
	1792	0.00173
	1793	0.00198
	1794	0.00216
	1795	0.00337
	1796	0.00304
	1797	0.00296
	1798	0.00279
	1799	0.00317
	1800	0.00228
	1801	0.00132
	1802	0.000609746
	1803	-0.000855847
	1804	-0.00293
	1805	-0.00416
	1806	-0.0047
	1807	-0.00439
	1808	-0.00301
	1809	-0.00195
	1810	-0.000821265
	1811	0.000504565
	1812	0.000480394
	1813	0.000606224
	1814	0.00126
	1815	0.00252
	1816	0.00327
	1817	0.00379
	1818	0.00454
	1819	0.00454
	1820	0.00275
	1821	0.000662555
	1822	-0.000709588
	1823	-0.00191
	1824	-0.00266
	1825	-0.00219
	1826	-0.00206
	1827	-0.00149
	1828	-0.00159
	1829	-0.00128
	1830	-0.00169
	1831	-0.000605551
	1832	7.65645e-05
	1833	0.000368681
	1834	0.000380797
	1835	0.00164
	1836	0.0016
	1837	0.00186
	1838	0.00296
	1839	0.00396
	1840	0.00384
	1841	0.00397
	1842	0.0043
	1843	0.00373
	1844	0.00256
	1845	0.00259
	1846	0.00322
	1847	0.00182
	1848	0.002
	1849	0.00233
	1850	0.00189
	1851	-0.000193738
	1852	-0.000852742
	1853	-0.00128
	1854	-0.00185
	1855	-0.00313
	1856	-0.00265
	1857	-0.00162
	1858	-0.00248
	1859	-0.00198
	1860	-0.00114
	1861	-0.000477863
	1862	-0.000873423
	1863	-0.00149
	1864	-0.01021
	1865	-0.02688
	1866	-0.05169
	1867	-0.08057
	1868	-0.10668
	1869	-0.12124
	1870	-0.12227
	1871	-0.11085
	1872	-0.09126
	1873	-0.07073
	1874	-0.05379
	1875	-0.04162
	1876	-0.03506
	1877	-0.03168
	1878	-0.03058
	1879	-0.03053
	1880	-0.03064
	1881	-0.0296
	1882	-0.02806
	1883	-0.02658
	1884	-0.02384
	1885	-0.02065
	1886	-0.01776
	1887	-0.01523
	1888	-0.01266
	1889	-0.01111
	1890	-0.01028
	1891	-0.00862
	1892	-0.00773
	1893	-0.00713
	1894	-0.00618
	1895	-0.00555
	1896	-0.00639
	1897	-0.00603
	1898	-0.00602
	1899	-0.00554
	1900	-0.00545
	1901	-0.00527
	1902	-0.00518
	1903	-0.00571
	1904	-0.00576
	1905	-0.00544
	1906	-0.00468
	1907	-0.0052
	1908	-0.00476
	1909	-0.00462
	1910	-0.00435
	1911	-0.00415
	1912	-0.00276
	1913	-0.00174
	1914	-0.00122
	1915	-0.00111
	1916	-0.000340292
	1917	-0.000560348
	1918	0.000348646
	1919	0.000876689
	1920	0.00183
	1921	0.00208
	1922	0.00262
	1923	0.00188
	1924	0.00133
	1925	0.00028292
	1926	-0.00138
	1927	-0.00217
	1928	-0.00249
	1929	-0.00302
	1930	-0.00297
	1931	-0.00205
	1932	-0.00119
	1933	-0.0012
	1934	-0.00143
	1935	-0.00146
	1936	-0.00247
	1937	-0.00345
	1938	-0.00354
	1939	-0.00229
	1940	-0.00155
	1941	0.000418184
	1942	0.0019
	1943	0.0039
	1944	0.00394
	1945	0.00354
	1946	0.00356
	1947	0.00324
	1948	0.00145
	1949	0.00164
	1950	0.00265
	1951	0.0023
	1952	0.00175
	1953	0.00112
	1954	-0.000437215
	1955	-0.00161
	1956	-0.00205
	1957	-0.00251
	1958	-0.00198
	1959	-0.000784798
	1960	-0.00123
	1961	-0.00165
	1962	-0.00116
	1963	-0.00106
	1964	-0.00129
	1965	0.000120448
	1966	0.000813066
	1967	0.00142
	1968	0.00267
	1969	0.00289
	1970	0.00236
	1971	0.00192
	1972	0.00175
	1973	8.35652e-05
	1974	-0.000533334
	1975	-0.00104
	1976	-0.00126
	1977	-0.00156
	1978	-0.000979079
	1979	-0.00187
	1980	-0.00204
	1981	-0.00261
	1982	-0.00313
	1983	-0.00398
	1984	-0.00274
	1985	-0.0017
	1986	-0.000515843
	1987	-0.000931374
	1988	-0.000536385
	1989	-0.0011
	1990	-0.0016
	1991	-0.00115
	1992	0.000217031
	1993	0.000882885
	1994	0.00219
	1995	0.0019
	1996	0.00175
	1997	0.00215
	1998	0.0023
[truncated: 914 more rows]

[truncated: 54 more sheets: Fig. 5a, Fig. 5b, Fig. 5c, Fig. 5d, Fig. 5f, Fig. 7a, Fig. 7b, Fig. 7c, Fig. 7d, Fig. 7f, Fig. 8b, Fig. 8c, Fig. 8d, Fig. 8e, Fig. 8f, Fig. 8g, Fig. 8h, Fig. 8i, Fig. 8j, Supplementary Fig. 1a …]
